# Supplementary material for: Affective state determination in a mouse model of colitis-associated colorectal cancer
Source: PLoS One. 2020 Jan 27;15(1):e0228413. doi: 10.1371/journal.pone.0228413 (PMC6984705; doi:10.1371/journal.pone.0228413)
Supplement: S1 Dataset — (XLSX) [file pone.0228413.s001.xlsx]

## Sheet: Saline_Water_BUP
	Saline+Water+Bup
D0	Mouse ID	56	58	59	63	65	72	73	83	96	100
	BW	0	0	0	0	0	0	0	0	0	0
	Condition	0	0	0	0	0	0	0	0	0	0
	Stool	0	0	0	0	0	0	0	0	0	0
	Rectal Bleed	0	0	0	0	0	0	0	0	0	0	MEAN	SEM	MEDIAN	RANGE
	TOTAL	0	0	0	0	0	0	0	0	0	0	0	0	0	0
D1	Mouse ID	56	58	59	63	65	72	73	83	96	100
	BW	1	1	1	1	1	2	1	1	2	2
	Condition	0	0	0	0	0	0	0	0	0	0
	Stool	0	0	0	0	0	0	0	0	0	0
	Rectal Bleed	0	0	0	0	0	0	0	0	0	0	MEAN	SEM	MEDIAN	RANGE
	TOTAL	1	1	1	1	1	2	1	1	2	2	1.3	0.152753	1	0
D2	Mouse ID	56	58	59	63	65	72	73	83	96	100
	BW	0	1	0	0	1	0	1	1	1	1
	Condition	0	0	0	0	0	0	0	0	0	0
	Stool	0	0	0	0	0	0	0	0	0	0
	Rectal Bleed	0	0	0	0	0	0	0	0	0	0	MEAN	SEM	MEDIAN	RANGE
	TOTAL	0	1	0	0	1	0	1	1	1	1	0.6	0.163299	1	1
D3	Mouse ID	56	58	59	63	65	72	73	83	96	100
	BW	0	0	1	0	1	1	0	1	0	0
	Condition	0	0	0	0	0	0	0	1	0	0
	Stool	0	0	0	0	0	0	0	0	0	0
	Rectal Bleed	0	0	0	0	0	0	0	0	0	0	MEAN	SEM	MEDIAN	RANGE
	TOTAL	0	0	1	0	1	1	0	2	0	0	0.5	0.223607	0	1
D4	Mouse ID	56	58	59	63	65	72	73	83	96	100
	BW	1	0	0	1	0	1	0	0	0	0
	Condition	0	0	0	0	0	0	0	0	0	0
	Stool	0	0	0	0	0	0	0	0	0	0
	Rectal Bleed	0	0	0	0	0	0	0	0	0	0	MEAN	SEM	MEDIAN	RANGE
	TOTAL	1	0	0	1	0	1	0	0	0	0	0.3	0.152753	0	1
D5	Mouse ID	56	58	59	63	65	72	73	83	96	100
	BW	1	0	0	0	1	0	0	0	0	0
	Condition	0	0	0	0	0	0	0	0	0	0
	Stool	0	0	0	0	0	0	0	0	0	0
	Rectal Bleed	0	0	0	0	0	0	0	0	0	0	MEAN	SEM	MEDIAN	RANGE
	TOTAL	1	0	0	0	1	0	0	0	0	0	0.2	0.133333	0	1
D6	Mouse ID	56	58	59	63	65	72	73	83	96	100
	BW	1	1	1	0	1	0	0	0	0	1
	Condition	0	0	0	0	0	0	0	0	0	0
	Stool	0	0	0	0	0	0	0	0	0	0
	Rectal Bleed	0	0	0	0	0	0	0	0	0	0	MEAN	SEM	MEDIAN	RANGE
	TOTAL	1	1	1	0	1	0	0	0	0	1	0.5	0.166667	0.5	1
D7	Mouse ID	56	58	59	63	65	72	73	83	96	100
	BW	0	0	0	1	1	1	1	1	1	1
	Condition	0	0	0	0	0	0	0	0	0	0
	Stool	0	0	0	0	0	0	0	0	0	0
	Rectal Bleed	0	0	0	0	0	0	0	0	0	0	MEAN	SEM	MEDIAN	RANGE
	TOTAL	0	0	0	1	1	1	1	1	1	1	0.7	0.152753	1	0
D8	Mouse ID	56	58	59	63	65	72	73	83	96	100
	BW	1	1	1	0	1	1	0	1	1	1
	Condition	0	0	0	0	0	0	0	0	0	0
	Stool	0	0	0	0	0	0	0	0	0	0
	Rectal Bleed	0	0	0	0	0	0	0	0	0	0	MEAN	SEM	MEDIAN	RANGE
	TOTAL	1	1	1	0	1	1	0	1	1	1	0.8	0.133333	1	1
D9	Mouse ID	56	58	59	63	65	72	73	83	96	100
	BW	0	1	1	1	0	0	1	1	0	0
	Condition	0	0	0	0	0	0	0	0	0	0
	Stool	0	0	0	0	0	0	0	0	0	0
	Rectal Bleed	0	0	0	0	0	0	0	0	0	0	MEAN	SEM	MEDIAN	RANGE
	TOTAL	0	1	1	1	0	0	1	1	0	0	0.5	0.166667	0.5	1
D10	Mouse ID	56	58	59	63	65	72	73	83	96	100
	BW	0	0	0	0	1	0	0	0	0	1
	Condition	0	0	0	0	0	0	0	0	0	0
	Stool	0	0	0	0	0	0	0	0	0	0
	Rectal Bleed	0	0	0	0	0	0	0	0	0	0	MEAN	SEM	MEDIAN	RANGE
	TOTAL	0	0	0	0	1	0	0	0	0	1	0.2	0.133333	0	0
D11	Mouse ID	56	58	59	63	65	72	73	83	96	100
	BW	1	1	1	0	0	1	1	1	1	0
	Condition	0	0	0	0	0	0	0	0	0	0
	Stool	0	0	0	0	0	0	0	0	0	0
	Rectal Bleed	0	0	0	0	0	0	0	0	0	0	MEAN	SEM	MEDIAN	RANGE
	TOTAL	1	1	1	0	0	1	1	1	1	0	0.7	0.152753	1	1
D12	Mouse ID	56	58	59	63	65	72	73	83	96	100
	BW	0	0	0	0	0	0	0	0	0	0
	Condition	0	0	0	0	0	0	0	0	0	0
	Stool	0	0	0	0	0	0	0	0	0	0
	Rectal Bleed	0	0	0	0	0	0	0	0	0	0	MEAN	SEM	MEDIAN	RANGE
	TOTAL	0	0	0	0	0	0	0	0	0	0	0	0	0	0
D13	Mouse ID	56	58	59	63	65	72	73	83	96	100
	BW	0	0	1	1	1	1	1	0	1	0
	Condition	0	0	0	0	0	0	0	0	0	0
	Stool	0	0	0	0	0	0	0	0	0	0
	Rectal Bleed	0	0	0	0	0	0	0	0	0	0	MEAN	SEM	MEDIAN	RANGE
	TOTAL	0	0	1	1	1	1	1	0	1	0	0.6	0.163299	1	1
D14	Mouse ID	56	58	59	63	65	72	73	83	96	100
	BW	1	1	0	1	0	1	0	1	0	0
	Condition	0	0	0	0	0	0	0	0	0	0
	Stool	0	0	0	0	0	0	0	0	0	0
	Rectal Bleed	0	0	0	0	0	0	0	0	0	0	MEAN	SEM	MEDIAN	RANGE
	TOTAL	1	1	0	1	0	1	0	1	0	0	0.5	0.166667	0.5	1
D15	Mouse ID	56	58	59	63	65	72	73	83	96	100
	BW	0	0	0	0	1	0	1	0	0	0
	Condition	0	0	0	0	0	0	0	0	0	0
	Stool	0	0	0	0	0	0	0	0	0	0
	Rectal Bleed	0	0	0	0	0	0	0	0	0	0	MEAN	SEM	MEDIAN	RANGE
	TOTAL	0	0	0	0	1	0	1	0	0	0	0.2	0.133333	0	0
D16	Mouse ID	56	58	59	63	65	72	73	83	96	100
	BW	0	1	1	1	1	0	1	1	1	1
	Condition	0	0	0	0	0	0	0	0	0	0
	Stool	0	0	0	0	0	0	0	0	0	0
	Rectal Bleed	0	0	0	0	0	0	0	0	0	0	MEAN	SEM	MEDIAN	RANGE
	TOTAL	0	1	1	1	1	0	1	1	1	1	0.8	0.133333	1	1
D17	Mouse ID	56	58	59	63	65	72	73	83	96	100
	BW	0	0	1	0	0	1	1	0	0	1
	Condition	0	0	0	0	0	0	0	0	0	0
	Stool	0	0	0	0	0	0	0	0	0	0
	Rectal Bleed	0	0	0	0	0	0	0	0	0	0	MEAN	SEM	MEDIAN	RANGE
	TOTAL	0	0	1	0	0	1	1	0	0	1	0.4	0.163299	0	1
D18	Mouse ID	56	58	59	63	65	72	73	83	96	100
	BW	0	0	0	0	0	0	0	1	0	0
	Condition	0	0	0	0	0	0	0	0	0	0
	Stool	0	0	0	0	0	0	0	0	0	0
	Rectal Bleed	0	0	0	0	0	0	0	0	0	0	MEAN	SEM	MEDIAN	RANGE
	TOTAL	0	0	0	0	0	0	0	1	0	0	0.1	0.1	0	0
D19	Mouse ID	56	58	59	63	65	72	73	83	96	100
	BW	0	1	1	0	0	0	1	1	0	0
	Condition	0	0	0	0	0	0	0	0	0	0
	Stool	0	0	0	0	0	0	0	0	0	0
	Rectal Bleed	0	0	0	0	0	0	0	0	0	0	MEAN	SEM	MEDIAN	RANGE
	TOTAL	0	1	1	0	0	0	1	1	0	0	0.4	0.163299	0	1
D20	Mouse ID	56	58	59	63	65	72	73	83	96	100
	BW	1	1	1	1	1	1	0	0	1	1
	Condition	0	0	0	0	0	0	0	0	0	0
	Stool	0	0	0	0	0	0	0	0	0	0
	Rectal Bleed	0	0	0	0	0	0	0	0	0	0	MEAN	SEM	MEDIAN	RANGE
	TOTAL	1	1	1	1	1	1	0	0	1	1	0.8	0.133333	1	1
D21	Mouse ID	56	58	59	63	65	72	73	83	96	100
	BW	1	1	1	1	0	1	1	1	1	1
	Condition	0	0	0	0	0	0	0	0	0	0
	Stool	0	0	0	0	0	0	0	0	0	0
	Rectal Bleed	0	0	0	0	0	0	0	0	0	0	MEAN	SEM	MEDIAN	RANGE
	TOTAL	1	1	1	1	0	1	1	1	1	1	0.9	0.1	1	1
D22	Mouse ID	56	58	59	63	65	72	73	83	96	100
	BW	1	0	0	1	0	1	0	0	1	1
	Condition	0	0	0	0	0	0	0	0	0	0
	Stool	0	0	0	0	0	0	0	0	0	0
	Rectal Bleed	0	0	0	0	0	0	0	0	0	0	MEAN	SEM	MEDIAN	RANGE
	TOTAL	1	0	0	1	0	1	0	0	1	1	0.5	0.166667	0.5	1
D23	Mouse ID	56	58	59	63	65	72	73	83	96	100
	BW	1	1	1	0	0	1	1	1	0	0
	Condition	0	0	0	0	0	0	0	0	0	0
	Stool	0	0	0	0	0	0	0	0	0	0
	Rectal Bleed	0	0	0	0	0	0	0	0	0	0	MEAN	SEM	MEDIAN	RANGE
	TOTAL	1	1	1	0	0	1	1	1	0	0	0.6	0.163299	1	1
D24	Mouse ID	56	58	59	63	65	72	73	83	96	100
	BW	0	0	0	0	0	0	0	0	1	0
	Condition	0	0	0	0	0	0	0	0	0	0
	Stool	0	0	0	0	0	0	0	0	0	0
	Rectal Bleed	0	0	0	0	0	0	0	0	0	0	MEAN	SEM	MEDIAN	RANGE
	TOTAL	0	0	0	0	0	0	0	0	1	0	0.1	0.1	0	0
D25	Mouse ID	56	58	59	63	65	72	73	83	96	100
	BW	1	1	1	0	1	1	0	1	0	1
	Condition	0	0	0	0	0	0	0	0	0	0
	Stool	0	0	0	0	0	0	0	0	0	0
	Rectal Bleed	0	0	0	0	0	0	0	0	0	0	MEAN	SEM	MEDIAN	RANGE
	TOTAL	1	1	1	0	1	1	0	1	0	1	0.7	0.152753	1	1
D26	Mouse ID	56	58	59	63	65	72	73	83	96	100
	BW	1	0	1	0	0	0	1	0	0	0
	Condition	0	0	0	0	0	0	0	0	0	0
	Stool	0	0	0	0	0	0	0	0	0	0
	Rectal Bleed	0	0	0	0	0	0	0	0	0	0	MEAN	SEM	MEDIAN	RANGE
	TOTAL	1	0	1	0	0	0	1	0	0	0	0.3	0.152753	0	1
D27	Mouse ID	56	58	59	63	65	72	73	83	96	100
	BW	1	1	1	1	2	1	2	2	2	1
	Condition	0	0	0	0	0	0	0	0	0	0
	Stool	0	0	0	0	0	0	0	0	0	0
	Rectal Bleed	0	0	0	0	0	0	0	0	0	0	MEAN	SEM	MEDIAN	RANGE
	TOTAL	1	1	1	1	2	1	2	2	2	1	1.4	0.163299	1	0
D28	Mouse ID	56	58	59	63	65	72	73	83	96	100
	BW	0	0	0	1	0	0	0	1	0	0
	Condition	0	0	0	0	0	0	0	0	0	0
	Stool	0	0	0	0	0	0	0	0	0	0
	Rectal Bleed	0	0	0	0	0	0	0	0	0	0	MEAN	SEM	MEDIAN	RANGE
	TOTAL	0	0	0	1	0	0	0	1	0	0	0.2	0.133333	0	0
D29	Mouse ID	56	58	59	63	65	72	73	83	96	100
	BW	0	0	0	1	0	1	1	0	1	0
	Condition	0	0	0	0	0	0	0	0	0	0
	Stool	0	0	0	0	0	0	0	0	0	0
	Rectal Bleed	0	0	0	0	0	0	0	0	0	0	MEAN	SEM	MEDIAN	RANGE
	TOTAL	0	0	0	1	0	1	1	0	1	0	0.4	0.163299	0	0
D30	Mouse ID	56	58	59	63	65	72	73	83	96	100
	BW	0	1	0	0	0	0	0	1	0	1
	Condition	0	0	0	0	0	0	0	0	0	0
	Stool	0	0	0	0	0	0	0	0	0	0
	Rectal Bleed	0	0	0	0	0	0	0	0	0	0	MEAN	SEM	MEDIAN	RANGE
	TOTAL	0	1	0	0	0	0	0	1	0	1	0.3	0.152753	0	1
D31	Mouse ID	56	58	59	63	65	72	73	83	96	100
	BW	0	0	1	0	1	0	0	0	0	0
	Condition	0	0	0	0	0	0	0	0	0	0
	Stool	0	0	0	0	0	0	0	0	0	0
	Rectal Bleed	0	0	0	0	0	0	0	0	0	0	MEAN	SEM	MEDIAN	RANGE
	TOTAL	0	0	1	0	1	0	0	0	0	0	0.2	0.133333	0	1
D32	Mouse ID	56	58	59	63	65	72	73	83	96	100
	BW	0	0	0	1	1	1	2	0	0	1
	Condition	0	0	0	0	0	0	0	0	0	0
	Stool	0	0	0	0	0	0	0	0	0	0
	Rectal Bleed	0	0	0	0	0	0	0	0	0	0	MEAN	SEM	MEDIAN	RANGE
	TOTAL	0	0	0	1	1	1	2	0	0	1	0.6	0.221108	0.5	0
D33	Mouse ID	56	58	59	63	65	72	73	83	96	100
	BW	1	1	0	0	0	0	0	0	0	0
	Condition	0	0	0	0	0	0	0	0	0	0
	Stool	0	0	0	0	0	0	0	0	0	0
	Rectal Bleed	0	0	0	0	0	0	0	0	0	0	MEAN	SEM	MEDIAN	RANGE
	TOTAL	1	1	0	0	0	0	0	0	0	0	0.2	0.133333	0	1
D34	Mouse ID	56	58	59	63	65	72	73	83	96	100
	BW	0	0	0	1	1	1	0	0	0	0
	Condition	0	0	0	0	0	0	0	0	0	0
	Stool	0	0	0	0	0	0	0	0	0	0
	Rectal Bleed	0	0	0	0	0	0	0	0	0	0	MEAN	SEM	MEDIAN	RANGE
	TOTAL	0	0	0	1	1	1	0	0	0	0	0.3	0.152753	0	0
D35	Mouse ID	56	58	59	63	65	72	73	83	96	100
	BW	1	0	1	0	1	1	0	1	1	1
	Condition	0	0	0	0	0	0	0	0	0	0
	Stool	0	0	0	0	0	0	0	0	0	0
	Rectal Bleed	0	0	0	0	0	0	0	0	0	0	MEAN	SEM	MEDIAN	RANGE
	TOTAL	1	0	1	0	1	1	0	1	1	1	0.7	0.152753	1	1
D36	Mouse ID	56	58	59	63	65	72	73	83	96	100
	BW	1	1	1	1	0	1	0	1	1	0
	Condition	0	0	0	0	0	0	0	0	0	0
	Stool	0	0	0	0	0	0	0	0	0	0
	Rectal Bleed	0	0	0	0	0	0	0	0	0	0	MEAN	SEM	MEDIAN	RANGE
	TOTAL	1	1	1	1	0	1	0	1	1	0	0.7	0.152753	1	1
D37	Mouse ID	56	58	59	63	65	72	73	83	96	100
	BW	1	0	0	0	0	0	1	0	0	0
	Condition	0	0	0	0	0	0	0	0	0	0
	Stool	0	0	0	0	0	0	0	0	0	0
	Rectal Bleed	0	0	0	0	0	0	0	0	0	0	MEAN	SEM	MEDIAN	RANGE
	TOTAL	1	0	0	0	0	0	1	0	0	0	0.2	0.133333	0	1
D38	Mouse ID	56	58	59	63	65	72	73	83	96	100
	BW	0	1	0	1	0	1	1	0	0	0
	Condition	0	0	0	0	0	0	0	0	0	0
	Stool	0	0	0	0	0	0	0	0	0	0
	Rectal Bleed	0	0	0	0	0	0	0	0	0	0	MEAN	SEM	MEDIAN	RANGE
	TOTAL	0	1	0	1	0	1	1	0	0	0	0.4	0.163299	0	1
D39	Mouse ID	56	58	59	63	65	72	73	83	96	100
	BW	1	0	0	1	0	1	0	1	1	0
	Condition	0	0	0	0	0	0	0	0	0	0
	Stool	0	0	0	0	0	0	0	0	0	0
	Rectal Bleed	0	0	0	0	0	0	0	0	0	0	MEAN	SEM	MEDIAN	RANGE
	TOTAL	1	0	0	1	0	1	0	1	1	0	0.5	0.166667	0.5	1
D40	Mouse ID	56	58	59	63	65	72	73	83	96	100
	BW	0	0	1	0	0	0	0	0	0	0
	Condition	0	0	0	0	0	0	0	0	0	0
	Stool	0	0	0	0	0	0	0	0	0	0
	Rectal Bleed	0	0	0	0	0	0	0	0	0	0	MEAN	SEM	MEDIAN	RANGE
	TOTAL	0	0	1	0	0	0	0	0	0	0	0.1	0.1	0	1
D41	Mouse ID	56	58	59	63	65	72	73	83	96	100
	BW	1	1	1	1	1	0	1	0	1	0
	Condition	0	0	0	0	0	0	0	0	0	0
	Stool	0	0	0	0	0	0	0	0	0	0
	Rectal Bleed	0	0	0	0	0	0	0	0	0	0	MEAN	SEM	MEDIAN	RANGE
	TOTAL	1	1	1	1	1	0	1	0	1	0	0.7	0.152753	1	1
D42	Mouse ID	56	58	59	63	65	72	73	83	96	100
	BW	1	1	0	1	1	1	1	1	0	1
	Condition	0	0	0	0	0	0	0	0	0	0
	Stool	0	0	0	0	0	0	0	0	0	0
	Rectal Bleed	0	0	0	0	0	0	0	0	0	0	MEAN	SEM	MEDIAN	RANGE
	TOTAL	1	1	0	1	1	1	1	1	0	1	0.8	0.133333	1	1
D43	Mouse ID	56	58	59	63	65	72	73	83	96	100
	BW	0	1	1	1	1	1	1	0	0	0
	Condition	0	0	0	0	0	0	0	0	0	0
	Stool	0	0	0	0	0	0	0	0	0	0
	Rectal Bleed	0	0	0	0	0	0	0	0	0	0	MEAN	SEM	MEDIAN	RANGE
	TOTAL	0	1	1	1	1	1	1	0	0	0	0.6	0.163299	1	1
D44	Mouse ID	56	58	59	63	65	72	73	83	96	100
	BW	0	0	0	0	0	0	0	0	0	0
	Condition	0	0	0	0	0	0	0	0	0	0
	Stool	0	0	0	0	0	0	0	0	0	0
	Rectal Bleed	0	0	0	0	0	0	0	0	0	0	MEAN	SEM	MEDIAN	RANGE
	TOTAL	0	0	0	0	0	0	0	0	0	0	0	0	0	0
D45	Mouse ID	56	58	59	63	65	72	73	83	96	100
	BW	1	0	0	1	0	0	0	1	1	1
	Condition	0	0	0	0	0	0	0	0	0	0
	Stool	0	0	0	0	0	0	0	0	0	0
	Rectal Bleed	0	0	0	0	0	0	0	0	0	0	MEAN	SEM	MEDIAN	RANGE
	TOTAL	1	0	0	1	0	0	0	1	1	1	0.5	0.166667	0.5	1
D46	Mouse ID	56	58	59	63	65	72	73	83	96	100
	BW	0	0	1	0	0	1	1	0	0	1
	Condition	0	0	0	0	0	0	0	0	0	0
	Stool	0	0	0	0	0	0	0	0	0	0
	Rectal Bleed	0	0	0	0	0	0	0	0	0	0	MEAN	SEM	MEDIAN	RANGE
	TOTAL	0	0	1	0	0	1	1	0	0	1	0.4	0.163299	0	1
D47	Mouse ID	56	58	59	63	65	72	73	83	96	100
	BW	1	1	0	0	0	0	0	0	1	0
	Condition	0	0	0	0	0	0	0	0	0	0
	Stool	0	0	0	0	0	0	0	0	0	0
	Rectal Bleed	0	0	0	0	0	0	0	0	0	0	MEAN	SEM	MEDIAN	RANGE
	TOTAL	1	1	0	0	0	0	0	0	1	0	0.3	0.152753	0	1
D48	Mouse ID	56	58	59	63	65	72	73	83	96	100
	BW	0	1	1	1	0	1	1	1	0	1
	Condition	0	0	0	0	0	0	0	0	0	0
	Stool	0	0	0	0	0	0	0	0	0	0
	Rectal Bleed	0	0	0	0	0	0	0	0	0	0	MEAN	SEM	MEDIAN	RANGE
	TOTAL	0	1	1	1	0	1	1	1	0	1	0.7	0.152753	1	1
D49	Mouse ID	56	58	59	63	65	72	73	83	96	100
	BW	1	0	0	0	1	0	0	0	0	1
	Condition	0	0	0	0	0	0	0	0	0	0
	Stool	0	0	0	0	0	0	0	0	0	0
	Rectal Bleed	0	0	0	0	0	0	0	0	0	0	MEAN	SEM	MEDIAN	RANGE
	TOTAL	1	0	0	0	1	0	0	0	0	1	0.3	0.152753	0	1
D50	Mouse ID	56	58	59	63	65	72	73	83	96	100
	BW	0	0	0	0	0	1	1	0	0	0
	Condition	0	0	0	0	0	0	0	0	0	0
	Stool	0	0	0	0	0	0	0	0	0	0
	Rectal Bleed	0	0	0	0	0	0	0	0	0	0	MEAN	SEM	MEDIAN	RANGE
	TOTAL	0	0	0	0	0	1	1	0	0	0	0.2	0.133333	0	0
D51	Mouse ID	56	58	59	63	65	72	73	83	96	100
	BW	0	0	0	0	0	0	1	0	1	1
	Condition	0	0	0	0	0	0	0	0	0	0
	Stool	0	0	0	0	0	0	0	0	0	0
	Rectal Bleed	0	0	0	0	0	0	0	0	0	0	MEAN	SEM	MEDIAN	RANGE
	TOTAL	0	0	0	0	0	0	1	0	1	1	0.3	0.152753	0	0
D52	Mouse ID	56	58	59	63	65	72	73	83	96	100
	BW	1	1	1	1	1	0	1	1	0	0
	Condition	0	0	0	0	0	0	0	0	0	0
	Stool	0	0	0	0	0	0	0	0	0	0
	Rectal Bleed	0	0	0	0	0	0	0	0	0	0	MEAN	SEM	MEDIAN	RANGE
	TOTAL	1	1	1	1	1	0	1	1	0	0	0.7	0.152753	1	1
D53	Mouse ID	56	58	59	63	65	72	73	83	96	100
	BW	0	0	0	1	0	1	0	1	1	0
	Condition	0	0	0	0	0	0	0	0	0	0
	Stool	0	0	0	0	0	0	0	0	0	0
	Rectal Bleed	0	0	0	0	0	0	0	0	0	0	MEAN	SEM	MEDIAN	RANGE
	TOTAL	0	0	0	1	0	1	0	1	1	0	0.4	0.163299	0	0
D54	Mouse ID	56	58	59	63	65	72	73	83	96	100
	BW	0	0	1	1	0	0	0	0	1	0
	Condition	0	0	0	0	0	0	0	0	0	0
	Stool	0	0	0	0	0	0	0	0	0	0
	Rectal Bleed	0	0	0	0	0	0	0	0	0	0	MEAN	SEM	MEDIAN	RANGE
	TOTAL	0	0	1	1	0	0	0	0	1	0	0.3	0.152753	0	1
D55	Mouse ID	56	58	59	63	65	72	73	83	96	100
	BW	1	0	0	0	0	1	1	0	0	0
	Condition	0	0	0	0	0	0	0	0	0	0
	Stool	0	0	0	0	0	0	0	0	0	0
	Rectal Bleed	0	0	0	0	0	0	0	0	0	0	MEAN	SEM	MEDIAN	RANGE
	TOTAL	1	0	0	0	0	1	1	0	0	0	0.3	0.152753	0	1
D56	Mouse ID	56	58	59	63	65	72	73	83	96	100
	BW	0	0	0	1	0	1	0	0	0	0
	Condition	0	0	0	0	0	0	0	0	0	0
	Stool	0	0	0	0	0	0	0	0	0	0
	Rectal Bleed	0	0	0	0	0	0	0	0	0	0	MEAN	SEM	MEDIAN	RANGE
	TOTAL	0	0	0	1	0	1	0	0	0	0	0.2	0.133333	0	0
D57	Mouse ID	56	58	59	63	65	72	73	83	96	100
	BW	1	1	1	1	1	1	0	0	0	0
	Condition	0	0	0	0	0	0	0	0	0	0
	Stool	0	0	0	0	0	0	0	0	0	0
	Rectal Bleed	0	0	0	0	0	0	0	0	0	0	MEAN	SEM	MEDIAN	RANGE
	TOTAL	1	1	1	1	1	1	0	0	0	0	0.6	0.163299	1	1
D58	Mouse ID	56	58	59	63	65	72	73	83	96	100
	BW	0	0	1	1	0	0	0	1	0	1
	Condition	0	0	0	0	0	0	0	0	0	0
	Stool	0	0	0	0	0	0	0	0	0	0
	Rectal Bleed	0	0	0	0	0	0	0	0	0	0	MEAN	SEM	MEDIAN	RANGE
	TOTAL	0	0	1	1	0	0	0	1	0	1	0.4	0.163299	0	1
D59	Mouse ID	56	58	59	63	65	72	73	83	96	100
	BW	0	0	0	0	1	1	1	1	1	0
	Condition	0	0	0	0	0	0	0	0	0	0
	Stool	0	0	0	0	0	0	0	0	0	0
	Rectal Bleed	0	0	0	0	0	0	0	0	0	0	MEAN	SEM	MEDIAN	RANGE
	TOTAL	0	0	0	0	1	1	1	1	1	0	0.5	0.166667	0.5	0
D60	Mouse ID	56	58	59	63	65	72	73	83	96	100
	BW	0	0	1	1	0	0	0	0	0	0
	Condition	0	0	0	0	0	0	0	0	0	0
	Stool	0	0	0	0	0	0	0	0	0	0
	Rectal Bleed	0	0	0	0	0	0	0	0	0	0	MEAN	SEM	MEDIAN	RANGE
	TOTAL	0	0	1	1	0	0	0	0	0	0	0.2	0.133333	0	1
D61	Mouse ID	56	58	59	63	65	72	73	83	96	100
	BW	0	0	0	0	0	0	0	0	0	0
	Condition	0	0	0	0	0	0	0	0	0	0
	Stool	0	0	0	0	0	0	0	0	0	0
	Rectal Bleed	0	0	0	0	0	0	0	0	0	0	MEAN	SEM	MEDIAN	RANGE
	TOTAL	0	0	0	0	0	0	0	0	0	0	0	0	0	0
D62	Mouse ID	56	58	59	63	65	72	73	83	96	100
	BW	0	1	1	0	1	1	0	1	1	2
	Condition	0	0	0	0	0	0	0	0	0	0
	Stool	0	0	0	0	0	0	0	0	0	0
	Rectal Bleed	0	0	0	0	0	0	0	0	0	0	MEAN	SEM	MEDIAN	RANGE
	TOTAL	0	1	1	0	1	1	0	1	1	2	0.8	0.2	1	1
D63	Mouse ID	56	58	59	63	65	72	73	83	96	100
	BW	1	0	0	1	1	0	1	0	0	1
	Condition	0	0	0	0	0	0	0	0	0	0
	Stool	0	0	0	0	0	0	0	0	0	0
	Rectal Bleed	0	0	0	0	0	0	0	0	0	0	MEAN	SEM	MEDIAN	RANGE
	TOTAL	1	0	0	1	1	0	1	0	0	1	0.5	0.166667	0.5	1

## Sheet: AOM_DSS_BUP
	AOM+DSS+Bup
D0	Mouse ID	69	76	77	85	87	89	99	109	110
	BW	0	0	0	0	0	0	0	0	0
	Condition	0	0	0	0	0	0	0	0	0
	Stool	0	0	0	0	0	0	0	0	0
	Rectal Bleed	0	0	0	0	0	0	0	0	0	MEAN	SEM	MEDIAN	RANGE
	TOTAL	0	0	0	0	0	0	0	0	0	0	0	0	0
D1	Mouse ID	69	76	77	85	87	89	99	109	110
	BW	2	2	2	1	0	1	1	1	0
	Condition	0	0	0	0	0	0	0	0	0
	Stool	0	0	0	0	0	0	0	0	0
	Rectal Bleed	0	0	0	0	0	0	0	0	0	MEAN	SEM	MEDIAN	RANGE
	TOTAL	2	2	2	1	0	1	1	1	0	1.11111	0.260579	1	2
D2	Mouse ID	69	76	77	85	87	89	99	109	110
	BW	0	0	0	0	1	1	0	0	1
	Condition	0	0	0	0	0	0	0	0	0
	Stool	0	0	0	0	0	0	0	0	0
	Rectal Bleed	0	0	0	0	0	0	0	0	0	MEAN	SEM	MEDIAN	RANGE
	TOTAL	0	0	0	0	1	1	0	0	1	0.333333	0.166667	0	0
D3	Mouse ID	69	76	77	85	87	89	99	109	110
	BW	0	1	1	0	1	0	0	1	0
	Condition	0	0	0	0	0	0	0	0	0
	Stool	0	1	0	0	1	1	0	0	1
	Rectal Bleed	0	0	0	0	0	0	0	0	0	MEAN	SEM	MEDIAN	RANGE
	TOTAL	0	2	1	0	2	1	0	1	1	0.888889	0.260579	1	2
D4	Mouse ID	69	76	77	85	87	89	99	109	110
	BW	1	0	1	1	0	0	2	0	0
	Condition	0	0	0	0	0	0	0	1	0
	Stool	0	0	0	1	0	0	0	0	0
	Rectal Bleed	0	0	0	0	0	0	0	0	0	MEAN	SEM	MEDIAN	RANGE
	TOTAL	1	0	1	2	0	0	2	1	0	0.777778	0.277778	1	1
D5	Mouse ID	69	76	77	85	87	89	99	109	110
	BW	0	1	1	0	1	1	1	0	0
	Condition	0	0	0	0	0	0	0	0	0
	Stool	1	2	1	0	1	1	0	0	0
	Rectal Bleed	1	2	2	0	0	1	0	0	0	MEAN	SEM	MEDIAN	RANGE
	TOTAL	2	5	4	0	2	3	1	0	0	1.88889	0.611111	2	5
D6	Mouse ID	69	76	77	85	87	89	99	109	110
	BW	2	1	2	2	2	2	1	2	2
	Condition	1	1	0	1	1	1	1	0	0
	Stool	1	2	1	2	1	1	2	1	1
	Rectal Bleed	0	0	1	0	0	2	0	0	0	MEAN	SEM	MEDIAN	RANGE
	TOTAL	4	4	4	5	4	6	4	3	3	4.11111	0.30932	4	1
D7	Mouse ID	69	76	77	85	87	89	99	109	110
	BW	1	1	2	1	1	1	1	1	1
	Condition	1	1	1	1	1	1	1	1	1
	Stool	1	1	2	1	2	1	1	2	1
	Rectal Bleed	1	1	0	0	0	0	0	2	0	MEAN	SEM	MEDIAN	RANGE
	TOTAL	4	4	5	3	4	3	3	6	3	3.88889	0.351364	4	2
D8	Mouse ID	69	76	77	85	87	89	99	109	110
	BW	1	1	2	2	3	1	2	2	1
	Condition	1	1	1	1	2	1	1	1	1
	Stool	1	2	2	2	2	2	2	2	1
	Rectal Bleed	0	0	0	0	0	0	0	0	0	MEAN	SEM	MEDIAN	RANGE
	TOTAL	3	4	5	5	7	4	5	5	3	4.55556	0.412011	5	2
D9	Mouse ID	69	76	77	85	87	89	99	109	110
	BW	1	1	1	2	2	1	0	1	1
	Condition	1	1	1	1	1	1	1	1	1
	Stool	2	1	2	1	2	2	1	1	1
	Rectal Bleed	0	0	0	0	0	0	0	0	0	MEAN	SEM	MEDIAN	RANGE
	TOTAL	4	3	4	4	5	4	2	3	3	3.55556	0.293972	4	2
D10	Mouse ID	69	76	77	85	87	89	99	109	110
	BW	1	1	0	1	1	0	0	0	1
	Condition	0	1	1	2	1	1	1	1	1
	Stool	1	2	2	1	2	2	1	2	1
	Rectal Bleed	0	0	0	0	0	0	0	0	0	MEAN	SEM	MEDIAN	RANGE
	TOTAL	2	4	3	4	4	3	2	3	3	3.11111	0.260579	3	2
D11	Mouse ID	69	76	77	85	87	89	99	109	110
	BW	0	1	0	1	0	1	1	1	1
	Condition	1	1	1	1	1	1	1	1	0
	Stool	1	2	2	1	2	1	2	1	1
	Rectal Bleed	0	0	0	0	0	0	0	0	0	MEAN	SEM	MEDIAN	RANGE
	TOTAL	2	4	3	3	3	3	4	3	2	3	0.235702	3	2
D12	Mouse ID	69	76	77	85	87	89	99	109	110
	BW	1	1	1	0	1	0	0	0	0
	Condition	1	1	1	1	2	1	1	1	0
	Stool	1	2	2	1	2	1	2	1	1
	Rectal Bleed	0	0	0	1	0	0	0	0	0	MEAN	SEM	MEDIAN	RANGE
	TOTAL	3	4	4	3	5	2	3	2	1	3	0.408248	3	3
D13	Mouse ID	69	76	77	85	87	89	99	109	110
	BW	0	0	0	1	0	0	0	0	0
	Condition	0	1	1	2	1	1	1	1	1
	Stool	1	3	2	2	2	2	2	2	1
	Rectal Bleed	0	0	0	0	0	0	0	0	0	MEAN	SEM	MEDIAN	RANGE
	TOTAL	1	4	3	5	3	3	3	3	2	3	0.372678	3	3
D14	Mouse ID	69	76	77	85	87	89	99	109	110
	BW	0	0	1	0	1	0	0	0	0
	Condition	1	1	1	1	1	1	1	1	1
	Stool	2	2	2	1	2	1	1	1	1
	Rectal Bleed	0	0	0	0	0	0	0	0	0	MEAN	SEM	MEDIAN	RANGE
	TOTAL	3	3	4	2	4	2	2	2	2	2.66667	0.288675	2	2
D15	Mouse ID	69	76	77	85	87	89	99	109	110
	BW	1	1	0	0	1	0	0	1	0
	Condition	1	1	1	1	1	1	1	1	1
	Stool	2	1	3	2	2	1	2	2	1
	Rectal Bleed	0	0	0	0	0	0	0	0	0	MEAN	SEM	MEDIAN	RANGE
	TOTAL	4	3	4	3	4	2	3	4	2	3.22222	0.277778	3	2
D16	Mouse ID	69	76	77	85	87	89	99	109	110
	BW	0	0	1	2	0	1	0	1	1
	Condition	1	1	1	1	1	1	1	1	1
	Stool	2	1	2	1	1	1	1	2	1
	Rectal Bleed	0	0	0	0	0	0	0	0	0	MEAN	SEM	MEDIAN	RANGE
	TOTAL	3	2	4	4	2	3	2	4	3	3	0.288675	3	2
D17	Mouse ID	69	76	77	85	87	89	99	109	110
	BW	1	0	0	0	0	0	0	0	0
	Condition	1	1	1	1	1	1	1	1	1
	Stool	1	1	1	2	2	2	1	2	1
	Rectal Bleed	0	0	0	0	0	0	0	0	0	MEAN	SEM	MEDIAN	RANGE
	TOTAL	3	2	2	3	3	3	2	3	2	2.55556	0.175682	3	1
D18	Mouse ID	69	76	77	85	87	89	99	109	110
	BW	0	1	1	0	1	1	0	1	1
	Condition	1	1	1	1	1	1	1	1	1
	Stool	0	1	1	1	1	1	1	1	1
	Rectal Bleed	0	0	0	0	0	0	0	0	0	MEAN	SEM	MEDIAN	RANGE
	TOTAL	1	3	3	2	3	3	2	3	3	2.55556	0.242161	3	2
D19	Mouse ID	69	76	77	85	87	89	99	109	110
	BW	0	0	1	0	0	0	0	0	0
	Condition	1	1	1	1	1	1	1	1	1
	Stool	1	2	2	1	2	2	1	1	0
	Rectal Bleed	0	0	0	0	0	0	0	0	0	MEAN	SEM	MEDIAN	RANGE
	TOTAL	2	3	4	2	3	3	2	2	1	2.44444	0.293972	2	3
D20	Mouse ID	69	76	77	85	87	89	99	109	110
	BW	1	0	0	0	0	0	1	1	1
	Condition	1	1	1	1	1	1	1	1	1
	Stool	1	2	2	1	2	2	1	2	1
	Rectal Bleed	0	0	0	0	0	0	0	0	0	MEAN	SEM	MEDIAN	RANGE
	TOTAL	3	3	3	2	3	3	3	4	3	3	0.166667	3	1
D21	Mouse ID	69	76	77	85	87	89	99	109	110
	BW	0	1	1	2	1	1	1	0	0
	Condition	1	1	1	1	1	1	0	1	1
	Stool	2	1	1	1	2	1	1	1	0
	Rectal Bleed	0	0	0	0	0	0	0	0	0	MEAN	SEM	MEDIAN	RANGE
	TOTAL	3	3	3	4	4	3	2	2	1	2.77778	0.323942	3	2
D22	Mouse ID	69	76	77	85	87	89	99	109	110
	BW	1	0	1	0	0	0	0	0	0
	Condition	1	1	1	1	1	1	1	1	1
	Stool	2	2	1	1	1	1	1	1	1
	Rectal Bleed	0	0	0	0	0	0	0	1	0	MEAN	SEM	MEDIAN	RANGE
	TOTAL	4	3	3	2	2	2	2	3	2	2.55556	0.242161	2	2
D23	Mouse ID	69	76	77	85	87	89	99	109	110
	BW	0	0	0	0	0	0	0	1	0
	Condition	1	1	1	1	1	1	1	1	1
	Stool	1	2	3	1	1	1	1	1	1
	Rectal Bleed	0	0	0	0	0	0	0	0	0	MEAN	SEM	MEDIAN	RANGE
	TOTAL	2	3	4	2	2	2	2	3	2	2.44444	0.242161	2	2
D24	Mouse ID	69	76	77	85	87	89	99	109	110
	BW	0	0	1	0	0	1	0	0	1
	Condition	1	1	1	1	1	1	1	1	1
	Stool	1	2	2	1	2	2	2	2	2
	Rectal Bleed	0	0	0	0	0	0	0	0	0	MEAN	SEM	MEDIAN	RANGE
	TOTAL	2	3	4	2	3	4	3	3	4	3.11111	0.260579	3	2
D25	Mouse ID	69	76	77	85	87	89	99	109	110
	BW	1	2	0	2	1	2	1	1	1
	Condition	1	1	1	1	1	1	1	1	1
	Stool	1	2	2	2	2	2	2	2	1
	Rectal Bleed	1	0	0	0	0	0	0	0	0	MEAN	SEM	MEDIAN	RANGE
	TOTAL	4	5	3	5	4	5	4	4	3	4.11111	0.260579	4	2
D26	Mouse ID	69	76	77	85	87	89	99	109	110
	BW	1	1	0	1	0	1	1	1	1
	Condition	1	1	1	1	1	1	1	1	1
	Stool	2	2	2	2	2	2	2	2	2
	Rectal Bleed	0	0	0	0	0	0	0	0	0	MEAN	SEM	MEDIAN	RANGE
	TOTAL	4	4	3	4	3	4	4	4	4	3.77778	0.146986	4	1
D27	Mouse ID	69	76	77	85	87	89	99	109	110
	BW	2	0	1	1	1	0	1	1	1
	Condition	1	1	1	1	1	2	1	1	1
	Stool	2	2	2	2	2	2	2	2	2
	Rectal Bleed	1	1	0	0	0	0	0	0	0	MEAN	SEM	MEDIAN	RANGE
	TOTAL	6	4	4	4	4	4	4	4	4	4.22222	0.222222	4	2
D28	Mouse ID	69	76	77	85	87	89	99	109	110
	BW	0	2	1	0	1	0	1	1	1
	Condition	1	1	1	1	1	1	1	1	1
	Stool	2	1	2	1	1	2	2	1	1
	Rectal Bleed	0	0	0	0	0	0	0	0	0	MEAN	SEM	MEDIAN	RANGE
	TOTAL	3	4	4	2	3	3	4	3	3	3.22222	0.222222	3	2
D29	Mouse ID	69	76	77	85	87	89	99	109	110
	BW	1	1	0	0	0	0	1	1	2
	Condition	1	1	1	1	1	1	1	1	1
	Stool	1	2	1	2	2	1	2	1	2
	Rectal Bleed	0	0	0	0	0	0	0	0	0	MEAN	SEM	MEDIAN	RANGE
	TOTAL	3	4	2	3	3	2	4	3	5	3.22222	0.323942	3	2
D30	Mouse ID	69	76	77	85	87	89	99	109	110
	BW	1	0	1	1	0	1	0	1	2
	Condition	1	1	1	1	1	1	1	1	1
	Stool	1	1	2	1	1	2	1	1	2
	Rectal Bleed	0	0	0	0	0	0	0	0	0	MEAN	SEM	MEDIAN	RANGE
	TOTAL	3	2	4	3	2	4	2	3	5	3.11111	0.351364	3	2
D31	Mouse ID	69	76	77	85	87	89	99	109	110
	BW	0	0	0	0	0	0	0	0	0
	Condition	1	1	1	1	1	1	1	1	1
	Stool	1	2	1	1	2	1	2	2	2
	Rectal Bleed	0	0	0	0	0	0	0	0	0	MEAN	SEM	MEDIAN	RANGE
	TOTAL	2	3	2	2	3	2	3	3	3	2.55556	0.175682	3	1
D32	Mouse ID	69	76	77	85	87	89	99	109	110
	BW	0	1	0	2	1	1	1	0	0
	Condition	1	1	1	1	1	1	1	1	1
	Stool	1	2	1	2	1	1	2	1	1
	Rectal Bleed	0	0	0	0	0	0	0	0	0	MEAN	SEM	MEDIAN	RANGE
	TOTAL	2	4	2	5	3	3	4	2	2	3	0.372678	3	2
D33	Mouse ID	69	76	77	85	87	89	99	109	110
	BW	0	0	0	0	0	0	0	0	0
	Condition	1	1	1	1	1	1	1	1	1
	Stool	2	1	1	1	2	1	2	1	1
	Rectal Bleed	0	0	0	0	0	0	0	0	0	MEAN	SEM	MEDIAN	RANGE
	TOTAL	3	2	2	2	3	2	3	2	2	2.33333	0.166667	2	1
D34	Mouse ID	69	76	77	85	87	89	99	109	110
	BW	0	0	0	0	0	0	0	1	1
	Condition	1	1	1	1	1	1	1	1	1
	Stool	2	1	2	2	2	1	1	1	1
	Rectal Bleed	0	0	0	0	0	0	0	0	0	MEAN	SEM	MEDIAN	RANGE
	TOTAL	3	2	3	3	3	2	2	3	3	2.66667	0.166667	3	1
D35	Mouse ID	69	76	77	85	87	89	99	109	110
	BW	0	0	0	0	0	1	1	1	0
	Condition	1	1	1	1	1	1	1	1	1
	Stool	1	2	1	1	1	1	1	1	1
	Rectal Bleed	0	0	0	0	0	0	0	0	0	MEAN	SEM	MEDIAN	RANGE
	TOTAL	2	3	2	2	2	3	3	3	2	2.44444	0.175682	2	1
D36	Mouse ID	69	76	77	85	87	89	99	109	110
	BW	0	0	1	0	0	0	0	0	1
	Condition	1	1	1	1	1	1	1	1	1
	Stool	2	2	2	1	1	1	1	1	1
	Rectal Bleed	0	0	0	0	0	0	0	0	0	MEAN	SEM	MEDIAN	RANGE
	TOTAL	3	3	4	2	2	2	2	2	3	2.55556	0.242161	2	2
D37	Mouse ID	69	76	77	85	87	89	99	109	110
	BW	1	0	0	0	0	0	0	1	0
	Condition	1	1	1	1	1	1	0	1	0
	Stool	1	1	2	1	1	1	1	2	1
	Rectal Bleed	0	0	0	0	0	0	0	0	0	MEAN	SEM	MEDIAN	RANGE
	TOTAL	3	2	3	2	2	2	1	4	1	2.22222	0.323942	2	2
D38	Mouse ID	69	76	77	85	87	89	99	109	110
	BW	0	0	0	0	0	0	0	0	0
	Condition	1	1	1	1	1	1	1	1	1
	Stool	0	1	1	0	1	1	1	0	1
	Rectal Bleed	0	0	0	0	0	0	0	0	0	MEAN	SEM	MEDIAN	RANGE
	TOTAL	1	2	2	1	2	2	2	1	2	1.66667	0.166667	2	1
D39	Mouse ID	69	76	77	85	87	89	99	109	110
	BW	1	1	1	1	1	1	0	1	0
	Condition	1	1	1	1	1	1	1	1	1
	Stool	1	1	1	1	1	1	1	1	1
	Rectal Bleed	0	0	0	0	0	0	0	0	0	MEAN	SEM	MEDIAN	RANGE
	TOTAL	3	3	3	3	3	3	2	3	2	2.77778	0.146986	3	1
D40	Mouse ID	69	76	77	85	87	89	99	109	110
	BW	0	0	0	0	1	0	0	0	0
	Condition	1	1	1	1	1	1	1	1	1
	Stool	1	1	1	0	1	1	1	0	1
	Rectal Bleed	0	0	0	0	0	0	0	0	0	MEAN	SEM	MEDIAN	RANGE
	TOTAL	2	2	2	1	3	2	2	1	2	1.88889	0.200308	2	1
D41	Mouse ID	69	76	77	85	87	89	99	109	110
	BW	1	1	1	1	1	1	1	1	1
	Condition	1	1	1	1	1	1	1	1	1
	Stool	1	2	1	1	1	1	0	1	1
	Rectal Bleed	0	0	0	0	0	0	0	0	0	MEAN	SEM	MEDIAN	RANGE
	TOTAL	3	4	3	3	3	3	2	3	3	3	0.166667	3	2
D42	Mouse ID	69	76	77	85	87	89	99	109	110
	BW	1	0	1	0	0	1	1	1	1
	Condition	1	1	1	1	1	1	1	1	1
	Stool	1	1	1	1	2	1	1	1	1
	Rectal Bleed	0	0	0	0	0	0	0	0	0	MEAN	SEM	MEDIAN	RANGE
	TOTAL	3	2	3	2	3	3	3	3	3	2.77778	0.146986	3	1
D43	Mouse ID	69	76	77	85	87	89	99	109	110
	BW	0	0	0	0	0	0	0	0	0
	Condition	1	1	1	1	1	1	1	1	1
	Stool	1	1	2	1	1	1	1	1	1
	Rectal Bleed	0	1	0	0	0	0	0	0	2	MEAN	SEM	MEDIAN	RANGE
	TOTAL	2	3	3	2	2	2	2	2	4	2.44444	0.242161	2	1
D44	Mouse ID	69	76	77	85	87	89	99	109	110
	BW	0	0	1	0	0	0	1	0	0
	Condition	1	1	1	1	1	1	1	1	1
	Stool	2	1	2	1	1	1	1	1	1
	Rectal Bleed	0	2	0	0	0	0	1	1	0	MEAN	SEM	MEDIAN	RANGE
	TOTAL	3	4	4	2	2	2	4	3	2	2.88889	0.30932	3	2
D45	Mouse ID	69	76	77	85	87	89	99	109	110
	BW	1	1	0	0	1	1	1	2	1
	Condition	1	1	1	1	1	1	1	1	1
	Stool	1	2	1	2	1	2	2	1	1
	Rectal Bleed	0	2	1	1	0	0	0	0	0	MEAN	SEM	MEDIAN	RANGE
	TOTAL	3	6	3	4	3	4	4	4	3	3.77778	0.323942	4	3
D46	Mouse ID	69	76	77	85	87	89	99	109	110
	BW	1	0	0	1	0	0	0	1	0
	Condition	1	1	1	1	1	1	1	1	1
	Stool	2	2	2	2	2	2	1	1	1
	Rectal Bleed	0	1	1	0	1	0	1	1	0	MEAN	SEM	MEDIAN	RANGE
	TOTAL	4	4	4	4	4	3	3	4	2	3.55556	0.242161	4	2
D47	Mouse ID	69	76	77	85	87	89	99	109	110
	BW	1	0	0	0	1	0	0	0	1
	Condition	1	1	1	1	1	1	1	1	1
	Stool	2	2	2	2	2	2	2	2	2
	Rectal Bleed	0	1	0	0	0	0	0	0	2	MEAN	SEM	MEDIAN	RANGE
	TOTAL	4	4	3	3	4	3	3	3	6	3.66667	0.333333	3	1
D48	Mouse ID	69	76	77	85	87	89	99	109	110
	BW	1	2	1	1	1	2	2	1	1
	Condition	1	1	1	1	1	1	1	1	1
	Stool	1	2	2	2	2	2	2	1	2
	Rectal Bleed	0	1	0	0	0	0	0	0	0	MEAN	SEM	MEDIAN	RANGE
	TOTAL	3	6	4	4	4	5	5	3	4	4.22222	0.323942	4	3
D49	Mouse ID	69	76	77	85	87	89	99	109	110
	BW	1	1	1	1	1	1	1	2	1
	Condition	1	1	1	1	1	1	1	1	1
	Stool	2	2	2	2	2	2	2	2	2
	Rectal Bleed	0	1	0	1	0	0	0	0	1	MEAN	SEM	MEDIAN	RANGE
	TOTAL	4	5	4	5	4	4	4	5	5	4.44444	0.175682	4	1
D50	Mouse ID	69	76	77	85	87	89	99	109	110
	BW	1	1	1	1	2	1	2	1	2
	Condition	1	1	1	1	1	1	1	1	1
	Stool	2	2	2	2	2	2	2	1	2
	Rectal Bleed	0	0	0	0	0	0	0	0	0	MEAN	SEM	MEDIAN	RANGE
	TOTAL	4	4	4	4	5	4	5	3	5	4.22222	0.222222	4	1
D51	Mouse ID	69	76	77	85	87	89	99	109	110
	BW	0	0	0	0	0	1	0	0	0
	Condition	1	1	1	1	1	1	1	1	1
	Stool	1	1	2	2	1	1	2	2	2
	Rectal Bleed	0	0	0	0	0	0	0	0	0	MEAN	SEM	MEDIAN	RANGE
	TOTAL	2	2	3	3	2	3	3	3	3	2.66667	0.166667	3	1
D52	Mouse ID	69	76	77	85	87	89	99	109	110
	BW	1	0	0	0	0	0	0	0	0
	Condition	1	1	1	1	1	1	1	1	1
	Stool	1	2	2	2	2	2	2	2	2
	Rectal Bleed	0	0	0	0	0	0	0	0	0	MEAN	SEM	MEDIAN	RANGE
	TOTAL	3	3	3	3	3	3	3	3	3	3	0	3	0
D53	Mouse ID	69	76	77	85	87	89	99	109	110
	BW	0	0	0	0	0	0	0	0	0
	Condition	1	1	1	1	1	1	1	1	1
	Stool	1	2	2	2	1	2	2	2	2
	Rectal Bleed	0	0	0	0	0	0	0	0	0	MEAN	SEM	MEDIAN	RANGE
	TOTAL	2	3	3	3	2	3	3	3	3	2.77778	0.146986	3	1
D54	Mouse ID	69	76	77	85	87	89	99	109	110
	BW	0	0	0	0	0	0	0	0	1
	Condition	1	1	1	1	1	1	1	1	1
	Stool	2	2	2	2	1	2	1	1	2
	Rectal Bleed	0	0	0	0	0	0	0	0	0	MEAN	SEM	MEDIAN	RANGE
	TOTAL	3	3	3	3	2	3	2	2	4	2.77778	0.222222	3	1
D55	Mouse ID	69	76	77	85	87	89	99	109	110
	BW	0	0	1	0	0	0	1	0	0
	Condition	1	1	1	1	1	1	1	1	1
	Stool	1	2	2	2	2	2	1	1	1
	Rectal Bleed	0	1	0	0	0	0	0	0	0	MEAN	SEM	MEDIAN	RANGE
	TOTAL	2	4	4	3	3	3	3	2	2	2.88889	0.260579	3	2
D56	Mouse ID	69	76	77	85	87	89	99	109	110
	BW	1	0	0	0	0	0	0	0	1
	Condition	1	1	1	1	1	1	1	1	1
	Stool	2	2	2	2	2	2	1	1	2
	Rectal Bleed	0	1	0	0	0	0	0	0	0	MEAN	SEM	MEDIAN	RANGE
	TOTAL	4	4	3	3	3	3	2	2	4	3.11111	0.260579	3	2
D57	Mouse ID	69	76	77	85	87	89	99	109	110
	BW	1	0	0	1	0	0	0	1	0
	Condition	1	1	1	1	1	1	1	1	1
	Stool	1	1	2	2	2	2	2	1	2
	Rectal Bleed	0	1	0	0	0	0	0	0	0	MEAN	SEM	MEDIAN	RANGE
	TOTAL	3	3	3	4	3	3	3	3	3	3.11111	0.111111	3	0
D58	Mouse ID	69	76	77	85	87	89	99	109	110
	BW	0	0	0	0	0	0	0	0	1
	Condition	1	1	1	1	1	1	1	1	1
	Stool	2	1	2	1	2	1	1	2	2
	Rectal Bleed	0	1	0	0	0	0	0	0	0	MEAN	SEM	MEDIAN	RANGE
	TOTAL	3	3	3	2	3	2	2	3	4	2.77778	0.222222	3	1
D59	Mouse ID	69	76	77	85	87	89	99	109	110
	BW	0	0	1	1	1	1	0	1	1
	Condition	1	1	1	1	1	1	1	1	1
	Stool	1	2	1	2	2	1	1	2	1
	Rectal Bleed	0	1	0	0	0	0	0	0	0	MEAN	SEM	MEDIAN	RANGE
	TOTAL	2	4	3	4	4	3	2	4	3	3.22222	0.277778	3	2
D60	Mouse ID	69	76	77	85	87	89	99	109	110
	BW	1	1	1	0	0	0	1	0	0
	Condition	1	1	1	1	1	1	1	1	1
	Stool	1	2	2	2	1	1	1	2	2
	Rectal Bleed	0	1	0	0	0	0	0	0	0	MEAN	SEM	MEDIAN	RANGE
	TOTAL	3	5	4	3	2	2	3	3	3	3.11111	0.30932	3	3
D61	Mouse ID	69	76	77	85	87	89	99	109	110
	BW	0	0	1	0	0	0	0	1	1
	Condition	1	1	1	1	1	1	1	1	1
	Stool	1	1	1	1	2	2	1	2	2
	Rectal Bleed	0	1	0	0	0	0	0	0	0	MEAN	SEM	MEDIAN	RANGE
	TOTAL	2	3	3	2	3	3	2	4	4	2.88889	0.260579	3	1
D62	Mouse ID	69	76	77	85	87	89	99	109	110
	BW	0	0	0	1	0	0	0	0	0
	Condition	1	1	1	1	1	1	1	1	1
	Stool	1	2	2	1	2	2	2	1	2
	Rectal Bleed	0	0	0	0	0	0	0	0	0	MEAN	SEM	MEDIAN	RANGE
	TOTAL	2	3	3	3	3	3	3	2	3	2.77778	0.146986	3	1
D63	Mouse ID	69	76	77	85	87	89	99	109	110
	BW	1	2	0	1	1	1	2	1	1
	Condition	1	1	1	1	1	1	1	1	1
	Stool	1	1	1	1	1	1	1	2	1
	Rectal Bleed	0	0	0	0	0	0	0	0	0	MEAN	SEM	MEDIAN	RANGE
	TOTAL	3	4	2	3	3	3	4	4	3	3.22222	0.222222	3	2

## Sheet: COMBINED GROUP DATA
GROUP MEAN								GROUP SEM
DAY	Saline + Water + Water	Saline + Water + Bup	AOM + DSS + Water	AOM + DSS + Bup				DAY	SALINE + WATER + WATER	SALINE + WATER + BUP	AOM + DSS + WATER	AOM + DSS + BUP
0	0	0	0	0				0	0	0	0	0
1	1.2	1.3	1.55556	1.11111				1	0.2	0.152753	0.175682	0.260579
2	0.1	0.6	0.888889	0.333333				2	0.1	0.163299	0.30932	0.166667
3	0.7	0.5	1.55556	0.888889				3	0.152753	0.223607	0.293972	0.260579
4	0.8	0.3	1	0.777778				4	0.2	0.152753	0.288675	0.277778
5	0.1	0.2	2.44444	1.88889				5	0.1	0.133333	0.376796	0.611111
6	0.7	0.5	3.66667	4.11111				6	0.152753	0.166667	0.408248	0.30932
7	0.3	0.7	4.44444	3.88889				7	0.152753	0.152753	0.242161	0.351364
8	1	0.8	5.88889	4.55556				8	0	0.133333	0.696109	0.412011
9	0	0.5	4.22222	3.55556				9	0	0.166667	0.277778	0.293972
10	0.8	0.2	3.55556	3.11111				10	0.133333	0.133333	0.337931	0.260579
11	0.7	0.7	3	3				11	0.152753	0.152753	0.235702	0.235702
12	0.2	0	3.11111	3				12	0.133333	0	0.200308	0.408248
13	0.5	0.6	2.88889	3				13	0.223607	0.163299	0.388889	0.372678
14	0.3	0.5	3.11111	2.66667				14	0.152753	0.166667	0.423099	0.288675
15	0.7	0.2	3.33333	3.22222				15	0.152753	0.133333	0.372678	0.277778
16	0.5	0.8	2.22222	3				16	0.166667	0.133333	0.277778	0.288675
17	0.4	0.4	2.33333	2.55556				17	0.163299	0.163299	0.471405	0.175682
18	0.3	0.1	1.55556	2.55556				18	0.152753	0.1	0.293972	0.242161
19	0.4	0.4	1.77778	2.44444				19	0.163299	0.163299	0.400617	0.293972
20	0.6	0.8	1.77778	3				20	0.163299	0.133333	0.277778	0.166667
21	0.4	0.9	1.88889	2.77778				21	0.221108	0.1	0.351364	0.323942
22	0.2	0.5	2.33333	2.55556				22	0.133333	0.166667	0.288675	0.242161
23	0.6	0.6	2.44444	2.44444				23	0.163299	0.163299	0.175682	0.242161
24	0.4	0.1	3.22222	3.11111				24	0.163299	0.1	0.400617	0.260579
25	0.4	0.7	3.44444	4.11111				25	0.163299	0.152753	0.444444	0.260579
26	0.4	0.3	3.77778	3.77778				26	0.163299	0.152753	0.277778	0.146986
27	1	1.4	3.88889	4.22222				27	0.210819	0.163299	0.200308	0.222222
28	0.3	0.2	4.11111	3.22222				28	0.152753	0.133333	0.30932	0.222222
29	0.5	0.4	3.55556	3.22222				29	0.166667	0.163299	0.376796	0.323942
30	0	0.3	2.77778	3.11111				30	0	0.152753	0.222222	0.351364
31	0.3	0.2	2.55556	2.55556				31	0.152753	0.133333	0.175682	0.175682
32	0.25	0.6	2.77778	3				32	0.152753	0.221108	0.277778	0.372678
33	0.2	0.2	2.44444	2.33333				33	0.133333	0.133333	0.175682	0.166667
34	0.5	0.3	3.22222	2.66667				34	0.166667	0.152753	0.222222	0.166667
35	0.5	0.7	3.22222	2.44444				35	0.166667	0.152753	0.277778	0.175682
36	0.6	0.7	2.33333	2.55556				36	0.266667	0.152753	0.166667	0.242161
37	0	0.2	2.33333	2.22222				37	0	0.133333	0.288675	0.323942
38	0.3	0.4	2.11111	1.66667				38	0.213437	0.163299	0.260579	0.166667
39	0.7	0.5	3.11111	2.77778				39	0.213437	0.166667	0.200308	0.146986
40	0.5	0.1	2.11111	1.88889				40	0.223607	0.1	0.111111	0.200308
41	0.7	0.7	2.11111	3				41	0.152753	0.152753	0.30932	0.166667
42	0.7	0.8	2.66667	2.77778				42	0.152753	0.133333	0.372678	0.146986
43	0.1	0.6	2.77778	2.44444				43	0.1	0.163299	0.277778	0.242161
44	0.5	0	2.77778	2.88889				44	0.166667	0	0.222222	0.30932
45	0.7	0.5	3.77778	3.77778				45	0.213437	0.166667	0.364302	0.323942
46	0.4	0.4	4	3.55556				46	0.163299	0.163299	0.235702	0.242161
47	0.2	0.3	4.22222	3.66667				47	0.133333	0.152753	0.222222	0.333333
48	0.2	0.7	5.55556	4.22222				48	0.133333	0.152753	0.474667	0.323942
49	0.7	0.3	4.55556	4.44444				49	0.152753	0.152753	0.337931	0.175682
50	0.5	0.2	4.44444	4.22222				50	0.166667	0.133333	0.293972	0.222222
51	0.4	0.3	3.22222	2.66667				51	0.163299	0.152753	0.222222	0.166667
52	0.3	0.7	3.22222	3				52	0.152753	0.152753	0.277778	0
53	0.8	0.4	3.22222	2.77778				53	0.133333	0.163299	0.222222	0.146986
54	0.6	0.3	3.33333	2.77778				54	0.163299	0.152753	0.235702	0.222222
55	0.4	0.3	3.44444	2.88889				55	0.163299	0.152753	0.242161	0.260579
56	0.3	0.2	3.66667	3.11111				56	0.152753	0.133333	0.333333	0.260579
57	0.6	0.6	3.44444	3.11111				57	0.163299	0.163299	0.175682	0.111111
58	0.3	0.4	2.77778	2.77778				58	0.152753	0.163299	0.222222	0.222222
59	0.3	0.5	2.44444	3.22222				59	0.152753	0.166667	0.175682	0.277778
60	0.8	0.2	3.22222	3.11111				60	0.133333	0.133333	0.222222	0.30932
61	0.4	0	3.11111	2.88889				61	0.163299	0	0.200308	0.260579
62	0.8	0.8	3.11111	2.77778				62	0.2	0.2	0.260579	0.146986
63	0.4	0.5	3.11111	3.22222				63	0.163299	0.166667	0.200308	0.222222

## Sheet: graph
	Fig 2. Daily disease activity index (DAI) score (n=10/group). Data were analysed using a repeated measures ANOVA with least significance difference (LSD) and are expressed as mean DAI score ± SEM (black line on the x axis represents a dextran sulphate sodium; DSS week). ***p<0.001, **p<0.01, *p<0.05 compared to Saline + Water + Water, ^^^p<0.001, ^^p<0.01, ^p<0.05 compared to AOM + DSS + Water.

## Sheet: for SPSS
DAY	GROUP	DAI
1	1	2
1	1	1				Group 1 - Saline+Water+Water
1	1	2				group 2 - Saline+Water+Bup
1	1	1				group 3 - AOM+DSS+Water
1	1	1				group 4 - AOM+DSS+Bup								Pairwise Comparisons												Pairwise Comparisons
1	1	2												Dependent Variable:	DAI											Dependent Variable:	DAI
1	1	1												GROUP			Mean Difference (I-J)	Std. Error	Sig.b	95% Confidence Interval for Differenceb						DAY			Mean Difference (I-J)	Std. Error	Sig.b	95% Confidence Interval for Differenceb
1	1	1																		Lower Bound	Upper Bound											Lower Bound	Upper Bound
1	1	1												1.00	1.00	2.00	1.100*	0.308233	0.00036661	0.495532	1.70447					1.00	1.00	2.00	-0.1	0.308233	0.745645	-0.704468	0.504468
1	1	0														3.00	0.5	0.308233	0.104919	-0.104468	1.10447							3.00	-0.355556	0.31668	0.261665	-0.976587	0.265476
1	2	1														4.00	0.4	0.308233	0.194524	-0.204468	1.00447							4.00	0.0888889	0.31668	0.778975	-0.532143	0.70992
1	2	1														5.00	1.100*	0.308233	0.00036661	0.495532	1.70447						2.00	1.00	0.1	0.308233	0.745645	-0.504468	0.704468			DAI significance summary
1	2	1														6.00	0.5	0.308233	0.104919	-0.104468	1.10447							3.00	-0.255556	0.31668	0.419765	-0.876587	0.365476
1	2	1														7.00	.900*	0.308233	0.00353839	0.295532	1.50447							4.00	0.188889	0.31668	0.550926	-0.432143	0.80992			Saline + Water + Water (1) v Saline + Water + Bup (2) - day 32 ----- data point taken as average (water bottle problem, disregard significance
1	2	1														8.00	0.2	0.308233	0.516499	-0.404468	0.804468						3.00	1.00	0.355556	0.31668	0.261665	-0.265476	0.976587
1	2	2														9.00	1.200*	0.308233	0.000101976	0.595532	1.80447							2.00	0.255556	0.31668	0.419765	-0.365476	0.876587			Saline + Water + Water (1) v AOM + DSS + Water (3) - days 2, 3,5-63
1	2	1														10.00	0.4	0.308233	0.194524	-0.204468	1.00447							4.00	0.444444	0.324906	0.171482	-0.192721	1.08161
1	2	1														11.00	0.5	0.308233	0.104919	-0.104468	1.10447						4.00	1.00	-0.0888889	0.31668	0.778975	-0.70992	0.532143			AOM + DSS + Water (3) v AOM + DSS + Bup (4) - days 3, 8, 9, 16, 18-21, 25, 28, 35, 41, 48, 59
1	2	2														12.00	1.000*	0.308233	0.00119554	0.395532	1.60447							2.00	-0.188889	0.31668	0.550926	-0.80992	0.432143
1	2	2														13.00	.700*	0.308233	0.0232454	0.0955322	1.30447							3.00	-0.444444	0.324906	0.171482	-1.08161	0.192721
1	3	1														14.00	.900*	0.308233	0.00353839	0.295532	1.50447					2.00	1.00	2.00	-0.5	0.308233	0.104919	-1.10447	0.104468
1	3	2														15.00	0.5	0.308233	0.104919	-0.104468	1.10447							3.00	-.789*	0.31668	0.0128091	-1.40992	-0.167857
1	3	1														16.00	.700*	0.308233	0.0232454	0.0955322	1.30447							4.00	-0.233333	0.31668	0.461317	-0.854365	0.387698
1	3	2														17.00	.800*	0.308233	0.0095116	0.195532	1.40447						2.00	1.00	0.5	0.308233	0.104919	-0.104468	1.10447
1	3	2														18.00	.900*	0.308233	0.00353839	0.295532	1.50447							3.00	-0.288889	0.31668	0.361743	-0.90992	0.332143
1	3	2														19.00	.800*	0.308233	0.0095116	0.195532	1.40447							4.00	0.266667	0.31668	0.399842	-0.354365	0.887698
1	3	2														20.00	0.6	0.308233	0.051716	-0.00446777	1.20447						3.00	1.00	.789*	0.31668	0.0128091	0.167857	1.40992
1	3	1														21.00	.800*	0.308233	0.0095116	0.195532	1.40447							2.00	0.288889	0.31668	0.361743	-0.332143	0.90992
1	3	1														22.00	1.000*	0.308233	0.00119554	0.395532	1.60447							4.00	0.555556	0.324906	0.0874303	-0.0816094	1.19272
1	4	2														23.00	0.6	0.308233	0.051716	-0.00446777	1.20447						4.00	1.00	0.233333	0.31668	0.461317	-0.387698	0.854365
1	4	2														24.00	.800*	0.308233	0.0095116	0.195532	1.40447							2.00	-0.266667	0.31668	0.399842	-0.887698	0.354365
1	4	2														25.00	.800*	0.308233	0.0095116	0.195532	1.40447							3.00	-0.555556	0.324906	0.0874303	-1.19272	0.0816094
1	4	1														26.00	.800*	0.308233	0.0095116	0.195532	1.40447					3.00	1.00	2.00	0.2	0.308233	0.516499	-0.404468	0.804468
1	4	0														27.00	0.2	0.308233	0.516499	-0.404468	0.804468							3.00	-.856*	0.31668	0.00695416	-1.47659	-0.234524
1	4	1														28.00	.900*	0.308233	0.00353839	0.295532	1.50447							4.00	-0.188889	0.31668	0.550926	-0.80992	0.432143
1	4	1														29.00	.700*	0.308233	0.0232454	0.0955322	1.30447						2.00	1.00	-0.2	0.308233	0.516499	-0.804468	0.404468
1	4	1														30.00	1.200*	0.308233	0.000101976	0.595532	1.80447							3.00	-1.056*	0.31668	0.000873155	-1.67659	-0.434524
1	4	0														31.00	.900*	0.308233	0.00353839	0.295532	1.50447							4.00	-0.388889	0.31668	0.219574	-1.00992	0.232143
2	1	0														32.00	-0.1	0.308233	0.745645	-0.704468	0.504468						3.00	1.00	.856*	0.31668	0.00695416	0.234524	1.47659
2	1	1														33.00	1.000*	0.308233	0.00119554	0.395532	1.60447							2.00	1.056*	0.31668	0.000873155	0.434524	1.67659
2	1	0														34.00	.700*	0.308233	0.0232454	0.0955322	1.30447							4.00	.667*	0.324906	0.0403034	0.0295017	1.30383
2	1	0														35.00	.700*	0.308233	0.0232454	0.0955322	1.30447						4.00	1.00	0.188889	0.31668	0.550926	-0.432143	0.80992
2	1	0														36.00	0.6	0.308233	0.051716	-0.00446777	1.20447							2.00	0.388889	0.31668	0.219574	-0.232143	1.00992
2	1	0														37.00	1.200*	0.308233	0.000101976	0.595532	1.80447							3.00	-.667*	0.324906	0.0403034	-1.30383	-0.0295017
2	1	0														38.00	.900*	0.308233	0.00353839	0.295532	1.50447					4.00	1.00	2.00	0.5	0.308233	0.104919	-0.104468	1.10447
2	1	0														39.00	0.5	0.308233	0.104919	-0.104468	1.10447							3.00	-0.2	0.31668	0.527746	-0.821032	0.421032
2	1	0														40.00	.700*	0.308233	0.0232454	0.0955322	1.30447							4.00	0.0222222	0.31668	0.944063	-0.598809	0.643254
2	1	0														41.00	0.5	0.308233	0.104919	-0.104468	1.10447						2.00	1.00	-0.5	0.308233	0.104919	-1.10447	0.104468
2	2	0														42.00	0.5	0.308233	0.104919	-0.104468	1.10447							3.00	-.700*	0.31668	0.0271803	-1.32103	-0.0789684
2	2	1														43.00	1.100*	0.308233	0.00036661	0.495532	1.70447							4.00	-0.477778	0.31668	0.13152	-1.09881	0.143254
2	2	0														44.00	.700*	0.308233	0.0232454	0.0955322	1.30447						3.00	1.00	0.2	0.31668	0.527746	-0.421032	0.821032
2	2	0														45.00	0.5	0.308233	0.104919	-0.104468	1.10447							2.00	.700*	0.31668	0.0271803	0.0789684	1.32103
2	2	1														46.00	.800*	0.308233	0.0095116	0.195532	1.40447							4.00	0.222222	0.324906	0.494076	-0.414943	0.859387
2	2	0														47.00	1.000*	0.308233	0.00119554	0.395532	1.60447						4.00	1.00	-0.0222222	0.31668	0.944063	-0.643254	0.598809
2	2	1														48.00	1.000*	0.308233	0.00119554	0.395532	1.60447							2.00	0.477778	0.31668	0.13152	-0.143254	1.09881
2	2	1														49.00	0.5	0.308233	0.104919	-0.104468	1.10447							3.00	-0.222222	0.324906	0.494076	-0.859387	0.414943
2	2	1														50.00	.700*	0.308233	0.0232454	0.0955322	1.30447					5.00	1.00	2.00	-0.1	0.308233	0.745645	-0.704468	0.504468
2	2	1														51.00	.800*	0.308233	0.0095116	0.195532	1.40447							3.00	-2.344*	0.31668	1.90018e-13	-2.96548	-1.72341
2	3	1														52.00	.900*	0.308233	0.00353839	0.295532	1.50447							4.00	-1.789*	0.31668	1.82983e-08	-2.40992	-1.16786
2	3	2														53.00	0.4	0.308233	0.194524	-0.204468	1.00447						2.00	1.00	0.1	0.308233	0.745645	-0.504468	0.704468
2	3	1														54.00	0.6	0.308233	0.051716	-0.00446777	1.20447							3.00	-2.244*	0.31668	1.84695e-12	-2.86548	-1.62341
2	3	2														55.00	.800*	0.308233	0.0095116	0.195532	1.40447							4.00	-1.689*	0.31668	1.06705e-07	-2.30992	-1.06786
2	3	0														56.00	.900*	0.308233	0.00353839	0.295532	1.50447						3.00	1.00	2.344*	0.31668	1.90018e-13	1.72341	2.96548
2	3	0														57.00	0.6	0.308233	0.051716	-0.00446777	1.20447							2.00	2.244*	0.31668	1.84695e-12	1.62341	2.86548
2	3	0														58.00	.900*	0.308233	0.00353839	0.295532	1.50447							4.00	0.555556	0.324906	0.0874303	-0.0816094	1.19272
2	3	0														59.00	.900*	0.308233	0.00353839	0.295532	1.50447						4.00	1.00	1.789*	0.31668	1.82983e-08	1.16786	2.40992
2	3	2														60.00	0.4	0.308233	0.194524	-0.204468	1.00447							2.00	1.689*	0.31668	1.06705e-07	1.06786	2.30992
2	4	0														61.00	.800*	0.308233	0.0095116	0.195532	1.40447							3.00	-0.555556	0.324906	0.0874303	-1.19272	0.0816094
2	4	0														62.00	0.4	0.308233	0.194524	-0.204468	1.00447					6.00	1.00	2.00	0.2	0.308233	0.516499	-0.404468	0.804468
2	4	0														63.00	.800*	0.308233	0.0095116	0.195532	1.40447							3.00	-2.967*	0.31668	1.80853e-20	-3.5877	-2.34564
2	4	0													2.00	1.00	-1.100*	0.308233	0.00036661	-1.70447	-0.495532							4.00	-3.411*	0.31668	2.1957e-26	-4.03214	-2.79008
2	4	1														3.00	-0.6	0.308233	0.051716	-1.20447	0.00446777						2.00	1.00	-0.2	0.308233	0.516499	-0.804468	0.404468
2	4	1														4.00	-.700*	0.308233	0.0232454	-1.30447	-0.0955322							3.00	-3.167*	0.31668	4.85501e-23	-3.7877	-2.54564
2	4	0														5.00	3.77476e-15	0.308233	1	-0.604468	0.604468							4.00	-3.611*	0.31668	2.77147e-29	-4.23214	-2.99008
2	4	0														6.00	-0.6	0.308233	0.051716	-1.20447	0.00446777						3.00	1.00	2.967*	0.31668	1.80853e-20	2.34564	3.5877
2	4	1														7.00	-0.2	0.308233	0.516499	-0.804468	0.404468							2.00	3.167*	0.31668	4.85501e-23	2.54564	3.7877
3	1	1														8.00	-.900*	0.308233	0.00353839	-1.50447	-0.295532							4.00	-0.444444	0.324906	0.171482	-1.08161	0.192721
3	1	1														9.00	0.1	0.308233	0.745645	-0.504468	0.704468						4.00	1.00	3.411*	0.31668	2.1957e-26	2.79008	4.03214
3	1	1														10.00	-.700*	0.308233	0.0232454	-1.30447	-0.0955322							2.00	3.611*	0.31668	2.77147e-29	2.99008	4.23214
3	1	1														11.00	-0.6	0.308233	0.051716	-1.20447	0.00446777							3.00	0.444444	0.324906	0.171482	-0.192721	1.08161
3	1	1														12.00	-0.1	0.308233	0.745645	-0.704468	0.504468					7.00	1.00	2.00	-0.4	0.308233	0.194524	-1.00447	0.204468
3	1	0														13.00	-0.4	0.308233	0.194524	-1.00447	0.204468							3.00	-4.144*	0.31668	1.04623e-37	-4.76548	-3.52341
3	1	1														14.00	-0.2	0.308233	0.516499	-0.804468	0.404468							4.00	-3.589*	0.31668	5.91467e-29	-4.20992	-2.96786
3	1	0														15.00	-0.6	0.308233	0.051716	-1.20447	0.00446777						2.00	1.00	0.4	0.308233	0.194524	-0.204468	1.00447
3	1	1														16.00	-0.4	0.308233	0.194524	-1.00447	0.204468							3.00	-3.744*	0.31668	2.69385e-31	-4.36548	-3.12341
3	1	0														17.00	-0.3	0.308233	0.33052	-0.904468	0.304468							4.00	-3.189*	0.31668	2.46187e-23	-3.80992	-2.56786
3	2	0														18.00	-0.2	0.308233	0.516499	-0.804468	0.404468						3.00	1.00	4.144*	0.31668	1.04623e-37	3.52341	4.76548
3	2	0														19.00	-0.3	0.308233	0.33052	-0.904468	0.304468							2.00	3.744*	0.31668	2.69385e-31	3.12341	4.36548
3	2	1														20.00	-0.5	0.308233	0.104919	-1.10447	0.104468							4.00	0.555556	0.324906	0.0874303	-0.0816094	1.19272
3	2	0														21.00	-0.3	0.308233	0.33052	-0.904468	0.304468						4.00	1.00	3.589*	0.31668	5.91467e-29	2.96786	4.20992
3	2	1														22.00	-0.1	0.308233	0.745645	-0.704468	0.504468							2.00	3.189*	0.31668	2.46187e-23	2.56786	3.80992
3	2	1														23.00	-0.5	0.308233	0.104919	-1.10447	0.104468							3.00	-0.555556	0.324906	0.0874303	-1.19272	0.0816094
3	2	0														24.00	-0.3	0.308233	0.33052	-0.904468	0.304468					8.00	1.00	2.00	0.2	0.308233	0.516499	-0.404468	0.804468
3	2	2														25.00	-0.3	0.308233	0.33052	-0.904468	0.304468							3.00	-4.889*	0.31668	4.60788e-51	-5.50992	-4.26786
3	2	0														26.00	-0.3	0.308233	0.33052	-0.904468	0.304468							4.00	-3.556*	0.31668	1.82994e-28	-4.17659	-2.93452
3	2	0														27.00	-.900*	0.308233	0.00353839	-1.50447	-0.295532						2.00	1.00	-0.2	0.308233	0.516499	-0.804468	0.404468
3	3	2														28.00	-0.2	0.308233	0.516499	-0.804468	0.404468							3.00	-5.089*	0.31668	5.96889e-55	-5.70992	-4.46786
3	3	2														29.00	-0.4	0.308233	0.194524	-1.00447	0.204468							4.00	-3.756*	0.31668	1.81899e-31	-4.37659	-3.13452
3	3	2														30.00	0.1	0.308233	0.745645	-0.504468	0.704468						3.00	1.00	4.889*	0.31668	4.60788e-51	4.26786	5.50992
3	3	3														31.00	-0.2	0.308233	0.516499	-0.804468	0.404468							2.00	5.089*	0.31668	5.96889e-55	4.46786	5.70992
3	3	1														32.00	-1.200*	0.308233	0.000101976	-1.80447	-0.595532							4.00	1.333*	0.324906	4.21739e-05	0.696168	1.9705
3	3	2														33.00	-0.1	0.308233	0.745645	-0.704468	0.504468						4.00	1.00	3.556*	0.31668	1.82994e-28	2.93452	4.17659
3	3	1														34.00	-0.4	0.308233	0.194524	-1.00447	0.204468							2.00	3.756*	0.31668	1.81899e-31	3.13452	4.37659
3	3	0														35.00	-0.4	0.308233	0.194524	-1.00447	0.204468							3.00	-1.333*	0.324906	4.21739e-05	-1.9705	-0.696168
3	3	1														36.00	-0.5	0.308233	0.104919	-1.10447	0.104468					9.00	1.00	2.00	-0.5	0.308233	0.104919	-1.10447	0.104468
3	4	0														37.00	0.1	0.308233	0.745645	-0.504468	0.704468							3.00	-4.222*	0.31668	5.12111e-39	-4.84325	-3.60119
3	4	2														38.00	-0.2	0.308233	0.516499	-0.804468	0.404468							4.00	-3.556*	0.31668	1.82994e-28	-4.17659	-2.93452
3	4	1														39.00	-0.6	0.308233	0.051716	-1.20447	0.00446777						2.00	1.00	0.5	0.308233	0.104919	-0.104468	1.10447
3	4	0														40.00	-0.4	0.308233	0.194524	-1.00447	0.204468							3.00	-3.722*	0.31668	5.89047e-31	-4.34325	-3.10119
3	4	2														41.00	-0.6	0.308233	0.051716	-1.20447	0.00446777							4.00	-3.056*	0.31668	1.35878e-21	-3.67659	-2.43452
3	4	1														42.00	-0.6	0.308233	0.051716	-1.20447	0.00446777						3.00	1.00	4.222*	0.31668	5.12111e-39	3.60119	4.84325
3	4	0														43.00	3.66374e-15	0.308233	1	-0.604468	0.604468							2.00	3.722*	0.31668	5.89047e-31	3.10119	4.34325
3	4	1														44.00	-0.4	0.308233	0.194524	-1.00447	0.204468							4.00	.667*	0.324906	0.0403034	0.0295017	1.30383
3	4	1														45.00	-0.6	0.308233	0.051716	-1.20447	0.00446777						4.00	1.00	3.556*	0.31668	1.82994e-28	2.93452	4.17659
4	1	0														46.00	-0.3	0.308233	0.33052	-0.904468	0.304468							2.00	3.056*	0.31668	1.35878e-21	2.43452	3.67659
4	1	0														47.00	-0.1	0.308233	0.745645	-0.704468	0.504468							3.00	-.667*	0.324906	0.0403034	-1.30383	-0.0295017
4	1	0														48.00	-0.1	0.308233	0.745645	-0.704468	0.504468					10.00	1.00	2.00	0.6	0.308233	0.051716	-0.00446777	1.20447
4	1	1														49.00	-0.6	0.308233	0.051716	-1.20447	0.00446777							3.00	-2.756*	0.31668	6.41267e-18	-3.37659	-2.13452
4	1	1														50.00	-0.4	0.308233	0.194524	-1.00447	0.204468							4.00	-2.311*	0.31668	4.09639e-13	-2.93214	-1.69008
4	1	2														51.00	-0.3	0.308233	0.33052	-0.904468	0.304468						2.00	1.00	-0.6	0.308233	0.051716	-1.20447	0.00446777
4	1	1														52.00	-0.2	0.308233	0.516499	-0.804468	0.404468							3.00	-3.356*	0.31668	1.32137e-25	-3.97659	-2.73452
4	1	1														53.00	-.700*	0.308233	0.0232454	-1.30447	-0.0955322							4.00	-2.911*	0.31668	8.80567e-20	-3.53214	-2.29008
4	1	1														54.00	-0.5	0.308233	0.104919	-1.10447	0.104468						3.00	1.00	2.756*	0.31668	6.41267e-18	2.13452	3.37659
4	1	1														55.00	-0.3	0.308233	0.33052	-0.904468	0.304468							2.00	3.356*	0.31668	1.32137e-25	2.73452	3.97659
4	2	1														56.00	-0.2	0.308233	0.516499	-0.804468	0.404468							4.00	0.444444	0.324906	0.171482	-0.192721	1.08161
4	2	0														57.00	-0.5	0.308233	0.104919	-1.10447	0.104468						4.00	1.00	2.311*	0.31668	4.09639e-13	1.69008	2.93214
4	2	0														58.00	-0.2	0.308233	0.516499	-0.804468	0.404468							2.00	2.911*	0.31668	8.80567e-20	2.29008	3.53214
4	2	1														59.00	-0.2	0.308233	0.516499	-0.804468	0.404468							3.00	-0.444444	0.324906	0.171482	-1.08161	0.192721
4	2	0														60.00	-.700*	0.308233	0.0232454	-1.30447	-0.0955322					11.00	1.00	2.00	-2.22045e-15	0.308233	1	-0.604468	0.604468
4	2	1														61.00	-0.3	0.308233	0.33052	-0.904468	0.304468							3.00	-2.300*	0.31668	5.27995e-13	-2.92103	-1.67897
4	2	0														62.00	-.700*	0.308233	0.0232454	-1.30447	-0.0955322							4.00	-2.300*	0.31668	5.27995e-13	-2.92103	-1.67897
4	2	0														63.00	-0.3	0.308233	0.33052	-0.904468	0.304468						2.00	1.00	2.22045e-15	0.308233	1	-0.604468	0.604468
4	2	0													3.00	1.00	-0.5	0.308233	0.104919	-1.10447	0.104468							3.00	-2.300*	0.31668	5.27995e-13	-2.92103	-1.67897
4	2	0														2.00	0.6	0.308233	0.051716	-0.00446777	1.20447							4.00	-2.300*	0.31668	5.27995e-13	-2.92103	-1.67897
4	3	1														4.00	-0.1	0.308233	0.745645	-0.704468	0.504468						3.00	1.00	2.300*	0.31668	5.27995e-13	1.67897	2.92103
4	3	2														5.00	0.6	0.308233	0.051716	-0.00446777	1.20447							2.00	2.300*	0.31668	5.27995e-13	1.67897	2.92103
4	3	2														6.00	1.77636e-15	0.308233	1	-0.604468	0.604468							4.00	-4.16334e-17	0.324906	1	-0.637165	0.637165
4	3	0														7.00	0.4	0.308233	0.194524	-0.204468	1.00447						4.00	1.00	2.300*	0.31668	5.27995e-13	1.67897	2.92103
4	3	0														8.00	-0.3	0.308233	0.33052	-0.904468	0.304468							2.00	2.300*	0.31668	5.27995e-13	1.67897	2.92103
4	3	0														9.00	.700*	0.308233	0.0232454	0.0955322	1.30447							3.00	4.16334e-17	0.324906	1	-0.637165	0.637165
4	3	1														10.00	-0.1	0.308233	0.745645	-0.704468	0.504468					12.00	1.00	2.00	0.2	0.308233	0.516499	-0.404468	0.804468
4	3	1														11.00	1.77636e-15	0.308233	1	-0.604468	0.604468							3.00	-2.911*	0.31668	8.80567e-20	-3.53214	-2.29008
4	3	2														12.00	0.5	0.308233	0.104919	-0.104468	1.10447							4.00	-2.800*	0.31668	1.92488e-18	-3.42103	-2.17897
4	4	1														13.00	0.2	0.308233	0.516499	-0.404468	0.804468						2.00	1.00	-0.2	0.308233	0.516499	-0.804468	0.404468
4	4	0														14.00	0.4	0.308233	0.194524	-0.204468	1.00447							3.00	-3.111*	0.31668	2.60283e-22	-3.73214	-2.49008
4	4	1														15.00	1.77636e-15	0.308233	1	-0.604468	0.604468							4.00	-3.000*	0.31668	6.90641e-21	-3.62103	-2.37897
4	4	2														16.00	0.2	0.308233	0.516499	-0.404468	0.804468						3.00	1.00	2.911*	0.31668	8.80567e-20	2.29008	3.53214
4	4	0														17.00	0.3	0.308233	0.33052	-0.304468	0.904468							2.00	3.111*	0.31668	2.60283e-22	2.49008	3.73214
4	4	0														18.00	0.4	0.308233	0.194524	-0.204468	1.00447							4.00	0.111111	0.324906	0.7324	-0.526054	0.748276
4	4	2														19.00	0.3	0.308233	0.33052	-0.304468	0.904468						4.00	1.00	2.800*	0.31668	1.92488e-18	2.17897	3.42103
4	4	1														20.00	0.1	0.308233	0.745645	-0.504468	0.704468							2.00	3.000*	0.31668	6.90641e-21	2.37897	3.62103
4	4	0														21.00	0.3	0.308233	0.33052	-0.304468	0.904468							3.00	-0.111111	0.324906	0.7324	-0.748276	0.526054
5	1	0														22.00	0.5	0.308233	0.104919	-0.104468	1.10447					13.00	1.00	2.00	-0.1	0.308233	0.745645	-0.704468	0.504468
5	1	0														23.00	0.1	0.308233	0.745645	-0.504468	0.704468							3.00	-2.389*	0.31668	6.71707e-14	-3.00992	-1.76786
5	1	1														24.00	0.3	0.308233	0.33052	-0.304468	0.904468							4.00	-2.500*	0.31668	4.61562e-15	-3.12103	-1.87897
5	1	0														25.00	0.3	0.308233	0.33052	-0.304468	0.904468						2.00	1.00	0.1	0.308233	0.745645	-0.504468	0.704468
5	1	0														26.00	0.3	0.308233	0.33052	-0.304468	0.904468							3.00	-2.289*	0.31668	6.79783e-13	-2.90992	-1.66786
5	1	0														27.00	-0.3	0.308233	0.33052	-0.904468	0.304468							4.00	-2.400*	0.31668	5.16491e-14	-3.02103	-1.77897
5	1	0														28.00	0.4	0.308233	0.194524	-0.204468	1.00447						3.00	1.00	2.389*	0.31668	6.71707e-14	1.76786	3.00992
5	1	0														29.00	0.2	0.308233	0.516499	-0.404468	0.804468							2.00	2.289*	0.31668	6.79783e-13	1.66786	2.90992
5	1	0														30.00	.700*	0.308233	0.0232454	0.0955322	1.30447							4.00	-0.111111	0.324906	0.7324	-0.748276	0.526054
5	1	0														31.00	0.4	0.308233	0.194524	-0.204468	1.00447						4.00	1.00	2.500*	0.31668	4.61562e-15	1.87897	3.12103
5	2	1														32.00	-0.6	0.308233	0.051716	-1.20447	0.00446777							2.00	2.400*	0.31668	5.16491e-14	1.77897	3.02103
5	2	0														33.00	0.5	0.308233	0.104919	-0.104468	1.10447							3.00	0.111111	0.324906	0.7324	-0.526054	0.748276
5	2	0														34.00	0.2	0.308233	0.516499	-0.404468	0.804468					14.00	1.00	2.00	-0.2	0.308233	0.516499	-0.804468	0.404468
5	2	0														35.00	0.2	0.308233	0.516499	-0.404468	0.804468							3.00	-2.811*	0.31668	1.42089e-18	-3.43214	-2.19008
5	2	1														36.00	0.1	0.308233	0.745645	-0.504468	0.704468							4.00	-2.367*	0.31668	1.13229e-13	-2.9877	-1.74564
5	2	0														37.00	.700*	0.308233	0.0232454	0.0955322	1.30447						2.00	1.00	0.2	0.308233	0.516499	-0.404468	0.804468
5	2	0														38.00	0.4	0.308233	0.194524	-0.204468	1.00447							3.00	-2.611*	0.31668	2.8384e-16	-3.23214	-1.99008
5	2	0														39.00	1.11022e-15	0.308233	1	-0.604468	0.604468							4.00	-2.167*	0.31668	1.01691e-11	-2.7877	-1.54564
5	2	0														40.00	0.2	0.308233	0.516499	-0.404468	0.804468						3.00	1.00	2.811*	0.31668	1.42089e-18	2.19008	3.43214
5	2	0														41.00	1.33227e-15	0.308233	1	-0.604468	0.604468							2.00	2.611*	0.31668	2.8384e-16	1.99008	3.23214
5	3	2														42.00	1.77636e-15	0.308233	1	-0.604468	0.604468							4.00	0.444444	0.324906	0.171482	-0.192721	1.08161
5	3	3														43.00	0.6	0.308233	0.051716	-0.00446777	1.20447						4.00	1.00	2.367*	0.31668	1.13229e-13	1.74564	2.9877
5	3	4														44.00	0.2	0.308233	0.516499	-0.404468	0.804468							2.00	2.167*	0.31668	1.01691e-11	1.54564	2.7877
5	3	4														45.00	1.33227e-15	0.308233	1	-0.604468	0.604468							3.00	-0.444444	0.324906	0.171482	-1.08161	0.192721
5	3	2														46.00	0.3	0.308233	0.33052	-0.304468	0.904468					15.00	1.00	2.00	0.5	0.308233	0.104919	-0.104468	1.10447
5	3	1														47.00	0.5	0.308233	0.104919	-0.104468	1.10447							3.00	-2.633*	0.31668	1.60356e-16	-3.25436	-2.0123
5	3	3														48.00	0.5	0.308233	0.104919	-0.104468	1.10447							4.00	-2.522*	0.31668	2.66591e-15	-3.14325	-1.90119
5	3	2														49.00	1.33227e-15	0.308233	1	-0.604468	0.604468						2.00	1.00	-0.5	0.308233	0.104919	-1.10447	0.104468
5	3	1														50.00	0.2	0.308233	0.516499	-0.404468	0.804468							3.00	-3.133*	0.31668	1.33391e-22	-3.75436	-2.5123
5	4	2														51.00	0.3	0.308233	0.33052	-0.304468	0.904468							4.00	-3.022*	0.31668	3.61582e-21	-3.64325	-2.40119
5	4	5														52.00	0.4	0.308233	0.194524	-0.204468	1.00447						3.00	1.00	2.633*	0.31668	1.60356e-16	2.0123	3.25436
5	4	4														53.00	-0.1	0.308233	0.745645	-0.704468	0.504468							2.00	3.133*	0.31668	1.33391e-22	2.5123	3.75436
5	4	0														54.00	0.1	0.308233	0.745645	-0.504468	0.704468							4.00	0.111111	0.324906	0.7324	-0.526054	0.748276
5	4	2														55.00	0.3	0.308233	0.33052	-0.304468	0.904468						4.00	1.00	2.522*	0.31668	2.66591e-15	1.90119	3.14325
5	4	3														56.00	0.4	0.308233	0.194524	-0.204468	1.00447							2.00	3.022*	0.31668	3.61582e-21	2.40119	3.64325
5	4	1														57.00	0.1	0.308233	0.745645	-0.504468	0.704468							3.00	-0.111111	0.324906	0.7324	-0.748276	0.526054
5	4	0														58.00	0.4	0.308233	0.194524	-0.204468	1.00447					16.00	1.00	2.00	-0.3	0.308233	0.33052	-0.904468	0.304468
5	4	0														59.00	0.4	0.308233	0.194524	-0.204468	1.00447							3.00	-1.722*	0.31668	5.9897e-08	-2.34325	-1.10119
6	1	0														60.00	-0.1	0.308233	0.745645	-0.704468	0.504468							4.00	-2.500*	0.31668	4.61562e-15	-3.12103	-1.87897
6	1	1														61.00	0.3	0.308233	0.33052	-0.304468	0.904468						2.00	1.00	0.3	0.308233	0.33052	-0.304468	0.904468
6	1	0														62.00	-0.1	0.308233	0.745645	-0.704468	0.504468							3.00	-1.422*	0.31668	7.4642e-06	-2.04325	-0.801191
6	1	1														63.00	0.3	0.308233	0.33052	-0.304468	0.904468							4.00	-2.200*	0.31668	4.92859e-12	-2.82103	-1.57897
6	1	0													4.00	1.00	-0.4	0.308233	0.194524	-1.00447	0.204468						3.00	1.00	1.722*	0.31668	5.9897e-08	1.10119	2.34325
6	1	1														2.00	.700*	0.308233	0.0232454	0.0955322	1.30447							2.00	1.422*	0.31668	7.4642e-06	0.801191	2.04325
6	1	1														3.00	0.1	0.308233	0.745645	-0.504468	0.704468							4.00	-.778*	0.324906	0.016758	-1.41494	-0.140613
6	1	1														5.00	.700*	0.308233	0.0232454	0.0955322	1.30447						4.00	1.00	2.500*	0.31668	4.61562e-15	1.87897	3.12103
6	1	1														6.00	0.1	0.308233	0.745645	-0.504468	0.704468							2.00	2.200*	0.31668	4.92859e-12	1.57897	2.82103
6	1	1														7.00	0.5	0.308233	0.104919	-0.104468	1.10447							3.00	.778*	0.324906	0.016758	0.140613	1.41494
6	2	1														8.00	-0.2	0.308233	0.516499	-0.804468	0.404468					17.00	1.00	2.00	-2.66454e-15	0.308233	1	-0.604468	0.604468
6	2	1														9.00	.800*	0.308233	0.0095116	0.195532	1.40447							3.00	-1.933*	0.31668	1.21694e-09	-2.55436	-1.3123
6	2	1														10.00	2.23432e-15	0.308233	1	-0.604468	0.604468							4.00	-2.156*	0.31668	1.29168e-11	-2.77659	-1.53452
6	2	0														11.00	0.1	0.308233	0.745645	-0.504468	0.704468						2.00	1.00	2.66454e-15	0.308233	1	-0.604468	0.604468
6	2	1														12.00	0.6	0.308233	0.051716	-0.00446777	1.20447							3.00	-1.933*	0.31668	1.21694e-09	-2.55436	-1.3123
6	2	0														13.00	0.3	0.308233	0.33052	-0.304468	0.904468							4.00	-2.156*	0.31668	1.29168e-11	-2.77659	-1.53452
6	2	0														14.00	0.5	0.308233	0.104919	-0.104468	1.10447						3.00	1.00	1.933*	0.31668	1.21694e-09	1.3123	2.55436
6	2	0														15.00	0.1	0.308233	0.745645	-0.504468	0.704468							2.00	1.933*	0.31668	1.21694e-09	1.3123	2.55436
6	2	0														16.00	0.3	0.308233	0.33052	-0.304468	0.904468							4.00	-0.222222	0.324906	0.494076	-0.859387	0.414943
6	2	1														17.00	0.4	0.308233	0.194524	-0.204468	1.00447						4.00	1.00	2.156*	0.31668	1.29168e-11	1.53452	2.77659
6	3	2														18.00	0.5	0.308233	0.104919	-0.104468	1.10447							2.00	2.156*	0.31668	1.29168e-11	1.53452	2.77659
6	3	3														19.00	0.4	0.308233	0.194524	-0.204468	1.00447							3.00	0.222222	0.324906	0.494076	-0.414943	0.859387
6	3	4														20.00	0.2	0.308233	0.516499	-0.404468	0.804468					18.00	1.00	2.00	0.2	0.308233	0.516499	-0.404468	0.804468
6	3	3														21.00	0.4	0.308233	0.194524	-0.204468	1.00447							3.00	-1.256*	0.31668	7.58832e-05	-1.87659	-0.634524
6	3	6														22.00	0.6	0.308233	0.051716	-0.00446777	1.20447							4.00	-2.256*	0.31668	1.44101e-12	-2.87659	-1.63452
6	3	3														23.00	0.2	0.308233	0.516499	-0.404468	0.804468						2.00	1.00	-0.2	0.308233	0.516499	-0.804468	0.404468
6	3	4														24.00	0.4	0.308233	0.194524	-0.204468	1.00447							3.00	-1.456*	0.31668	4.55084e-06	-2.07659	-0.834524
6	3	3														25.00	0.4	0.308233	0.194524	-0.204468	1.00447							4.00	-2.456*	0.31668	1.36525e-14	-3.07659	-1.83452
6	3	5														26.00	0.4	0.308233	0.194524	-0.204468	1.00447						3.00	1.00	1.256*	0.31668	7.58832e-05	0.634524	1.87659
6	4	4														27.00	-0.2	0.308233	0.516499	-0.804468	0.404468							2.00	1.456*	0.31668	4.55084e-06	0.834524	2.07659
6	4	4														28.00	0.5	0.308233	0.104919	-0.104468	1.10447							4.00	-1.000*	0.324906	0.0021117	-1.63716	-0.362835
6	4	4														29.00	0.3	0.308233	0.33052	-0.304468	0.904468						4.00	1.00	2.256*	0.31668	1.44101e-12	1.63452	2.87659
6	4	5														30.00	.800*	0.308233	0.0095116	0.195532	1.40447							2.00	2.456*	0.31668	1.36525e-14	1.83452	3.07659
6	4	4														31.00	0.5	0.308233	0.104919	-0.104468	1.10447							3.00	1.000*	0.324906	0.0021117	0.362835	1.63716
6	4	6														32.00	-0.5	0.308233	0.104919	-1.10447	0.104468					19.00	1.00	2.00	-2.66454e-15	0.308233	1	-0.604468	0.604468
6	4	4														33.00	0.6	0.308233	0.051716	-0.00446777	1.20447							3.00	-1.378*	0.31668	1.42077e-05	-1.99881	-0.756746
6	4	3														34.00	0.3	0.308233	0.33052	-0.304468	0.904468							4.00	-2.044*	0.31668	1.32696e-10	-2.66548	-1.42341
6	4	3														35.00	0.3	0.308233	0.33052	-0.304468	0.904468						2.00	1.00	2.66454e-15	0.308233	1	-0.604468	0.604468
7	1	0														36.00	0.2	0.308233	0.516499	-0.404468	0.804468							3.00	-1.378*	0.31668	1.42077e-05	-1.99881	-0.756746
7	1	0														37.00	.800*	0.308233	0.0095116	0.195532	1.40447							4.00	-2.044*	0.31668	1.32696e-10	-2.66548	-1.42341
7	1	0														38.00	0.5	0.308233	0.104919	-0.104468	1.10447						3.00	1.00	1.378*	0.31668	1.42077e-05	0.756746	1.99881
7	1	0														39.00	0.1	0.308233	0.745645	-0.504468	0.704468							2.00	1.378*	0.31668	1.42077e-05	0.756746	1.99881
7	1	1														40.00	0.3	0.308233	0.33052	-0.304468	0.904468							4.00	-.667*	0.324906	0.0403034	-1.30383	-0.0295017
7	1	1														41.00	0.1	0.308233	0.745645	-0.504468	0.704468						4.00	1.00	2.044*	0.31668	1.32696e-10	1.42341	2.66548
7	1	1														42.00	0.1	0.308233	0.745645	-0.504468	0.704468							2.00	2.044*	0.31668	1.32696e-10	1.42341	2.66548
7	1	0														43.00	.700*	0.308233	0.0232454	0.0955322	1.30447							3.00	.667*	0.324906	0.0403034	0.0295017	1.30383
7	1	0														44.00	0.3	0.308233	0.33052	-0.304468	0.904468					20.00	1.00	2.00	-0.2	0.308233	0.516499	-0.804468	0.404468
7	1	0														45.00	0.1	0.308233	0.745645	-0.504468	0.704468							3.00	-1.178*	0.31668	0.000205036	-1.79881	-0.556746
7	2	0														46.00	0.4	0.308233	0.194524	-0.204468	1.00447							4.00	-2.400*	0.31668	5.16491e-14	-3.02103	-1.77897
7	2	0														47.00	0.6	0.308233	0.051716	-0.00446777	1.20447						2.00	1.00	0.2	0.308233	0.516499	-0.404468	0.804468
7	2	0														48.00	0.6	0.308233	0.051716	-0.00446777	1.20447							3.00	-.978*	0.31668	0.00204371	-1.59881	-0.356746
7	2	1														49.00	0.1	0.308233	0.745645	-0.504468	0.704468							4.00	-2.200*	0.31668	4.92859e-12	-2.82103	-1.57897
7	2	1														50.00	0.3	0.308233	0.33052	-0.304468	0.904468						3.00	1.00	1.178*	0.31668	0.000205036	0.556746	1.79881
7	2	1														51.00	0.4	0.308233	0.194524	-0.204468	1.00447							2.00	.978*	0.31668	0.00204371	0.356746	1.59881
7	2	1														52.00	0.5	0.308233	0.104919	-0.104468	1.10447							4.00	-1.222*	0.324906	0.000173246	-1.85939	-0.585057
7	2	1														53.00	2.22045e-15	0.308233	1	-0.604468	0.604468						4.00	1.00	2.400*	0.31668	5.16491e-14	1.77897	3.02103
7	2	1														54.00	0.2	0.308233	0.516499	-0.404468	0.804468							2.00	2.200*	0.31668	4.92859e-12	1.57897	2.82103
7	2	1														55.00	0.4	0.308233	0.194524	-0.204468	1.00447							3.00	1.222*	0.324906	0.000173246	0.585057	1.85939
7	3	4														56.00	0.5	0.308233	0.104919	-0.104468	1.10447					21.00	1.00	2.00	-0.5	0.308233	0.104919	-1.10447	0.104468
7	3	4														57.00	0.2	0.308233	0.516499	-0.404468	0.804468							3.00	-1.489*	0.31668	2.74607e-06	-2.10992	-0.867857
7	3	4														58.00	0.5	0.308233	0.104919	-0.104468	1.10447							4.00	-2.378*	0.31668	8.72594e-14	-2.99881	-1.75675
7	3	6														59.00	0.5	0.308233	0.104919	-0.104468	1.10447						2.00	1.00	0.5	0.308233	0.104919	-0.104468	1.10447
7	3	4														60.00	2.10942e-15	0.308233	1	-0.604468	0.604468							3.00	-.989*	0.31668	0.00181608	-1.60992	-0.367857
7	3	5														61.00	0.4	0.308233	0.194524	-0.204468	1.00447							4.00	-1.878*	0.31668	3.53129e-09	-2.49881	-1.25675
7	3	4														62.00	2.55351e-15	0.308233	1	-0.604468	0.604468						3.00	1.00	1.489*	0.31668	2.74607e-06	0.867857	2.10992
7	3	5														63.00	0.4	0.308233	0.194524	-0.204468	1.00447							2.00	.989*	0.31668	0.00181608	0.367857	1.60992
7	3	4													5.00	1.00	-1.100*	0.308233	0.00036661	-1.70447	-0.495532							4.00	-.889*	0.324906	0.00627363	-1.52605	-0.251724
7	4	4														2.00	-3.77476e-15	0.308233	1	-0.604468	0.604468						4.00	1.00	2.378*	0.31668	8.72594e-14	1.75675	2.99881
7	4	4														3.00	-0.6	0.308233	0.051716	-1.20447	0.00446777							2.00	1.878*	0.31668	3.53129e-09	1.25675	2.49881
7	4	5														4.00	-.700*	0.308233	0.0232454	-1.30447	-0.0955322							3.00	.889*	0.324906	0.00627363	0.251724	1.52605
7	4	3														6.00	-0.6	0.308233	0.051716	-1.20447	0.00446777					22.00	1.00	2.00	-0.3	0.308233	0.33052	-0.904468	0.304468
7	4	4														7.00	-0.2	0.308233	0.516499	-0.804468	0.404468							3.00	-2.133*	0.31668	2.07696e-11	-2.75436	-1.5123
7	4	3														8.00	-.900*	0.308233	0.00353839	-1.50447	-0.295532							4.00	-2.356*	0.31668	1.46764e-13	-2.97659	-1.73452
7	4	3														9.00	0.1	0.308233	0.745645	-0.504468	0.704468						2.00	1.00	0.3	0.308233	0.33052	-0.304468	0.904468
7	4	6														10.00	-.700*	0.308233	0.0232454	-1.30447	-0.0955322							3.00	-1.833*	0.31668	8.11227e-09	-2.45436	-1.2123
7	4	3														11.00	-0.6	0.308233	0.051716	-1.20447	0.00446777							4.00	-2.056*	0.31668	1.05658e-10	-2.67659	-1.43452
8	1	1														12.00	-0.1	0.308233	0.745645	-0.704468	0.504468						3.00	1.00	2.133*	0.31668	2.07696e-11	1.5123	2.75436
8	1	1														13.00	-0.4	0.308233	0.194524	-1.00447	0.204468							2.00	1.833*	0.31668	8.11227e-09	1.2123	2.45436
8	1	1														14.00	-0.2	0.308233	0.516499	-0.804468	0.404468							4.00	-0.222222	0.324906	0.494076	-0.859387	0.414943
8	1	1														15.00	-0.6	0.308233	0.051716	-1.20447	0.00446777						4.00	1.00	2.356*	0.31668	1.46764e-13	1.73452	2.97659
8	1	1														16.00	-0.4	0.308233	0.194524	-1.00447	0.204468							2.00	2.056*	0.31668	1.05658e-10	1.43452	2.67659
8	1	1														17.00	-0.3	0.308233	0.33052	-0.904468	0.304468							3.00	0.222222	0.324906	0.494076	-0.414943	0.859387
8	1	1														18.00	-0.2	0.308233	0.516499	-0.804468	0.404468					23.00	1.00	2.00	-2.44249e-15	0.308233	1	-0.604468	0.604468
8	1	1														19.00	-0.3	0.308233	0.33052	-0.904468	0.304468							3.00	-1.844*	0.31668	6.60061e-09	-2.46548	-1.22341
8	1	1														20.00	-0.5	0.308233	0.104919	-1.10447	0.104468							4.00	-1.844*	0.31668	6.60061e-09	-2.46548	-1.22341
8	1	1														21.00	-0.3	0.308233	0.33052	-0.904468	0.304468						2.00	1.00	2.44249e-15	0.308233	1	-0.604468	0.604468
8	2	1														22.00	-0.1	0.308233	0.745645	-0.704468	0.504468							3.00	-1.844*	0.31668	6.60061e-09	-2.46548	-1.22341
8	2	1														23.00	-0.5	0.308233	0.104919	-1.10447	0.104468							4.00	-1.844*	0.31668	6.60061e-09	-2.46548	-1.22341
8	2	1														24.00	-0.3	0.308233	0.33052	-0.904468	0.304468						3.00	1.00	1.844*	0.31668	6.60061e-09	1.22341	2.46548
8	2	0														25.00	-0.3	0.308233	0.33052	-0.904468	0.304468							2.00	1.844*	0.31668	6.60061e-09	1.22341	2.46548
8	2	1														26.00	-0.3	0.308233	0.33052	-0.904468	0.304468							4.00	-2.08167e-16	0.324906	1	-0.637165	0.637165
8	2	1														27.00	-.900*	0.308233	0.00353839	-1.50447	-0.295532						4.00	1.00	1.844*	0.31668	6.60061e-09	1.22341	2.46548
8	2	0														28.00	-0.2	0.308233	0.516499	-0.804468	0.404468							2.00	1.844*	0.31668	6.60061e-09	1.22341	2.46548
8	2	1														29.00	-0.4	0.308233	0.194524	-1.00447	0.204468							3.00	2.08167e-16	0.324906	1	-0.637165	0.637165
8	2	1														30.00	0.1	0.308233	0.745645	-0.504468	0.704468					24.00	1.00	2.00	0.3	0.308233	0.33052	-0.304468	0.904468
8	2	1														31.00	-0.2	0.308233	0.516499	-0.804468	0.404468							3.00	-2.822*	0.31668	1.04772e-18	-3.44325	-2.20119
8	3	4														32.00	-1.200*	0.308233	0.000101976	-1.80447	-0.595532							4.00	-2.711*	0.31668	2.09935e-17	-3.33214	-2.09008
8	3	5														33.00	-0.1	0.308233	0.745645	-0.704468	0.504468						2.00	1.00	-0.3	0.308233	0.33052	-0.904468	0.304468
8	3	3														34.00	-0.4	0.308233	0.194524	-1.00447	0.204468							3.00	-3.122*	0.31668	1.8643e-22	-3.74325	-2.50119
8	3	6														35.00	-0.4	0.308233	0.194524	-1.00447	0.204468							4.00	-3.011*	0.31668	4.99991e-21	-3.63214	-2.39008
8	3	9														36.00	-0.5	0.308233	0.104919	-1.10447	0.104468						3.00	1.00	2.822*	0.31668	1.04772e-18	2.20119	3.44325
8	3	9														37.00	0.1	0.308233	0.745645	-0.504468	0.704468							2.00	3.122*	0.31668	1.8643e-22	2.50119	3.74325
8	3	5														38.00	-0.2	0.308233	0.516499	-0.804468	0.404468							4.00	0.111111	0.324906	0.7324	-0.526054	0.748276
8	3	5														39.00	-0.6	0.308233	0.051716	-1.20447	0.00446777						4.00	1.00	2.711*	0.31668	2.09935e-17	2.09008	3.33214
8	3	7														40.00	-0.4	0.308233	0.194524	-1.00447	0.204468							2.00	3.011*	0.31668	4.99991e-21	2.39008	3.63214
8	4	3														41.00	-0.6	0.308233	0.051716	-1.20447	0.00446777							3.00	-0.111111	0.324906	0.7324	-0.748276	0.526054
8	4	4														42.00	-0.6	0.308233	0.051716	-1.20447	0.00446777					25.00	1.00	2.00	-0.3	0.308233	0.33052	-0.904468	0.304468
8	4	5														43.00	-1.11022e-16	0.308233	1	-0.604468	0.604468							3.00	-3.044*	0.31668	1.88495e-21	-3.66548	-2.42341
8	4	5														44.00	-0.4	0.308233	0.194524	-1.00447	0.204468							4.00	-3.711*	0.31668	8.69726e-31	-4.33214	-3.09008
8	4	7														45.00	-0.6	0.308233	0.051716	-1.20447	0.00446777						2.00	1.00	0.3	0.308233	0.33052	-0.304468	0.904468
8	4	4														46.00	-0.3	0.308233	0.33052	-0.904468	0.304468							3.00	-2.744*	0.31668	8.63998e-18	-3.36548	-2.12341
8	4	5														47.00	-0.1	0.308233	0.745645	-0.704468	0.504468							4.00	-3.411*	0.31668	2.1957e-26	-4.03214	-2.79008
8	4	5														48.00	-0.1	0.308233	0.745645	-0.704468	0.504468						3.00	1.00	3.044*	0.31668	1.88495e-21	2.42341	3.66548
8	4	3														49.00	-0.6	0.308233	0.051716	-1.20447	0.00446777							2.00	2.744*	0.31668	8.63998e-18	2.12341	3.36548
9	1	0														50.00	-0.4	0.308233	0.194524	-1.00447	0.204468							4.00	-.667*	0.324906	0.0403034	-1.30383	-0.0295017
9	1	0														51.00	-0.3	0.308233	0.33052	-0.904468	0.304468						4.00	1.00	3.711*	0.31668	8.69726e-31	3.09008	4.33214
9	1	0														52.00	-0.2	0.308233	0.516499	-0.804468	0.404468							2.00	3.411*	0.31668	2.1957e-26	2.79008	4.03214
9	1	0														53.00	-.700*	0.308233	0.0232454	-1.30447	-0.0955322							3.00	.667*	0.324906	0.0403034	0.0295017	1.30383
9	1	0														54.00	-0.5	0.308233	0.104919	-1.10447	0.104468					26.00	1.00	2.00	0.1	0.308233	0.745645	-0.504468	0.704468
9	1	0														55.00	-0.3	0.308233	0.33052	-0.904468	0.304468							3.00	-3.378*	0.31668	6.46547e-26	-3.99881	-2.75675
9	1	0														56.00	-0.2	0.308233	0.516499	-0.804468	0.404468							4.00	-3.378*	0.31668	6.46547e-26	-3.99881	-2.75675
9	1	0														57.00	-0.5	0.308233	0.104919	-1.10447	0.104468						2.00	1.00	-0.1	0.308233	0.745645	-0.704468	0.504468
9	1	0														58.00	-0.2	0.308233	0.516499	-0.804468	0.404468							3.00	-3.478*	0.31668	2.46247e-27	-4.09881	-2.85675
9	1	0														59.00	-0.2	0.308233	0.516499	-0.804468	0.404468							4.00	-3.478*	0.31668	2.46247e-27	-4.09881	-2.85675
9	2	0														60.00	-.700*	0.308233	0.0232454	-1.30447	-0.0955322						3.00	1.00	3.378*	0.31668	6.46547e-26	2.75675	3.99881
9	2	1														61.00	-0.3	0.308233	0.33052	-0.904468	0.304468							2.00	3.478*	0.31668	2.46247e-27	2.85675	4.09881
9	2	1														62.00	-.700*	0.308233	0.0232454	-1.30447	-0.0955322							4.00	1.63758e-15	0.324906	1	-0.637165	0.637165
9	2	1														63.00	-0.3	0.308233	0.33052	-0.904468	0.304468						4.00	1.00	3.378*	0.31668	6.46547e-26	2.75675	3.99881
9	2	0													6.00	1.00	-0.5	0.308233	0.104919	-1.10447	0.104468							2.00	3.478*	0.31668	2.46247e-27	2.85675	4.09881
9	2	0														2.00	0.6	0.308233	0.051716	-0.00446777	1.20447							3.00	-1.63758e-15	0.324906	1	-0.637165	0.637165
9	2	1														3.00	-1.77636e-15	0.308233	1	-0.604468	0.604468					27.00	1.00	2.00	-0.4	0.308233	0.194524	-1.00447	0.204468
9	2	1														4.00	-0.1	0.308233	0.745645	-0.704468	0.504468							3.00	-2.889*	0.31668	1.6461e-19	-3.50992	-2.26786
9	2	0														5.00	0.6	0.308233	0.051716	-0.00446777	1.20447							4.00	-3.222*	0.31668	8.81933e-24	-3.84325	-2.60119
9	2	0														7.00	0.4	0.308233	0.194524	-0.204468	1.00447						2.00	1.00	0.4	0.308233	0.194524	-0.204468	1.00447
9	3	4														8.00	-0.3	0.308233	0.33052	-0.904468	0.304468							3.00	-2.489*	0.31668	6.06316e-15	-3.10992	-1.86786
9	3	4														9.00	.700*	0.308233	0.0232454	0.0955322	1.30447							4.00	-2.822*	0.31668	1.04772e-18	-3.44325	-2.20119
9	3	5														10.00	-0.1	0.308233	0.745645	-0.704468	0.504468						3.00	1.00	2.889*	0.31668	1.6461e-19	2.26786	3.50992
9	3	5														11.00	-8.32667e-17	0.308233	1	-0.604468	0.604468							2.00	2.489*	0.31668	6.06316e-15	1.86786	3.10992
9	3	5														12.00	0.5	0.308233	0.104919	-0.104468	1.10447							4.00	-0.333333	0.324906	0.305037	-0.970498	0.303832
9	3	5														13.00	0.2	0.308233	0.516499	-0.404468	0.804468						4.00	1.00	3.222*	0.31668	8.81933e-24	2.60119	3.84325
9	3	3														14.00	0.4	0.308233	0.194524	-0.204468	1.00447							2.00	2.822*	0.31668	1.04772e-18	2.20119	3.44325
9	3	3														15.00	9.71445e-17	0.308233	1	-0.604468	0.604468							3.00	0.333333	0.324906	0.305037	-0.303832	0.970498
9	3	4														16.00	0.2	0.308233	0.516499	-0.404468	0.804468					28.00	1.00	2.00	0.1	0.308233	0.745645	-0.504468	0.704468
9	4	4														17.00	0.3	0.308233	0.33052	-0.304468	0.904468							3.00	-3.811*	0.31668	2.51525e-32	-4.43214	-3.19008
9	4	3														18.00	0.4	0.308233	0.194524	-0.204468	1.00447							4.00	-2.922*	0.31668	6.43001e-20	-3.54325	-2.30119
9	4	4														19.00	0.3	0.308233	0.33052	-0.304468	0.904468						2.00	1.00	-0.1	0.308233	0.745645	-0.704468	0.504468
9	4	4														20.00	0.1	0.308233	0.745645	-0.504468	0.704468							3.00	-3.911*	0.31668	6.70904e-34	-4.53214	-3.29008
9	4	5														21.00	0.3	0.308233	0.33052	-0.304468	0.904468							4.00	-3.022*	0.31668	3.61582e-21	-3.64325	-2.40119
9	4	4														22.00	0.5	0.308233	0.104919	-0.104468	1.10447						3.00	1.00	3.811*	0.31668	2.51525e-32	3.19008	4.43214
9	4	2														23.00	0.1	0.308233	0.745645	-0.504468	0.704468							2.00	3.911*	0.31668	6.70904e-34	3.29008	4.53214
9	4	3														24.00	0.3	0.308233	0.33052	-0.304468	0.904468							4.00	.889*	0.324906	0.00627363	0.251724	1.52605
9	4	3														25.00	0.3	0.308233	0.33052	-0.304468	0.904468						4.00	1.00	2.922*	0.31668	6.43001e-20	2.30119	3.54325
10	1	1														26.00	0.3	0.308233	0.33052	-0.304468	0.904468							2.00	3.022*	0.31668	3.61582e-21	2.40119	3.64325
10	1	1														27.00	-0.3	0.308233	0.33052	-0.904468	0.304468							3.00	-.889*	0.324906	0.00627363	-1.52605	-0.251724
10	1	1														28.00	0.4	0.308233	0.194524	-0.204468	1.00447					29.00	1.00	2.00	0.1	0.308233	0.745645	-0.504468	0.704468
10	1	1														29.00	0.2	0.308233	0.516499	-0.404468	0.804468							3.00	-3.056*	0.31668	1.35878e-21	-3.67659	-2.43452
10	1	1														30.00	.700*	0.308233	0.0232454	0.0955322	1.30447							4.00	-2.722*	0.31668	1.56328e-17	-3.34325	-2.10119
10	1	0														31.00	0.4	0.308233	0.194524	-0.204468	1.00447						2.00	1.00	-0.1	0.308233	0.745645	-0.704468	0.504468
10	1	1														32.00	-0.6	0.308233	0.051716	-1.20447	0.00446777							3.00	-3.156*	0.31668	6.8071e-23	-3.77659	-2.53452
10	1	1														33.00	0.5	0.308233	0.104919	-0.104468	1.10447							4.00	-2.822*	0.31668	1.04772e-18	-3.44325	-2.20119
10	1	1														34.00	0.2	0.308233	0.516499	-0.404468	0.804468						3.00	1.00	3.056*	0.31668	1.35878e-21	2.43452	3.67659
10	1	0														35.00	0.2	0.308233	0.516499	-0.404468	0.804468							2.00	3.156*	0.31668	6.8071e-23	2.53452	3.77659
10	2	0														36.00	0.1	0.308233	0.745645	-0.504468	0.704468							4.00	0.333333	0.324906	0.305037	-0.303832	0.970498
10	2	0														37.00	.700*	0.308233	0.0232454	0.0955322	1.30447						4.00	1.00	2.722*	0.31668	1.56328e-17	2.10119	3.34325
10	2	0														38.00	0.4	0.308233	0.194524	-0.204468	1.00447							2.00	2.822*	0.31668	1.04772e-18	2.20119	3.44325
10	2	0														39.00	-5.55112e-16	0.308233	1	-0.604468	0.604468							3.00	-0.333333	0.324906	0.305037	-0.970498	0.303832
10	2	1														40.00	0.2	0.308233	0.516499	-0.404468	0.804468					30.00	1.00	2.00	-0.3	0.308233	0.33052	-0.904468	0.304468
10	2	0														41.00	-1.66533e-16	0.308233	1	-0.604468	0.604468							3.00	-2.778*	0.31668	3.52102e-18	-3.39881	-2.15675
10	2	0														42.00	2.22045e-16	0.308233	1	-0.604468	0.604468							4.00	-3.111*	0.31668	2.60283e-22	-3.73214	-2.49008
10	2	0														43.00	0.6	0.308233	0.051716	-0.00446777	1.20447						2.00	1.00	0.3	0.308233	0.33052	-0.304468	0.904468
10	2	0														44.00	0.2	0.308233	0.516499	-0.404468	0.804468							3.00	-2.478*	0.31668	7.95584e-15	-3.09881	-1.85675
10	2	1														45.00	-2.22045e-16	0.308233	1	-0.604468	0.604468							4.00	-2.811*	0.31668	1.42089e-18	-3.43214	-2.19008
10	3	3														46.00	0.3	0.308233	0.33052	-0.304468	0.904468						3.00	1.00	2.778*	0.31668	3.52102e-18	2.15675	3.39881
10	3	3														47.00	0.5	0.308233	0.104919	-0.104468	1.10447							2.00	2.478*	0.31668	7.95584e-15	1.85675	3.09881
10	3	3														48.00	0.5	0.308233	0.104919	-0.104468	1.10447							4.00	-0.333333	0.324906	0.305037	-0.970498	0.303832
10	3	6														49.00	-2.22045e-16	0.308233	1	-0.604468	0.604468						4.00	1.00	3.111*	0.31668	2.60283e-22	2.49008	3.73214
10	3	4														50.00	0.2	0.308233	0.516499	-0.404468	0.804468							2.00	2.811*	0.31668	1.42089e-18	2.19008	3.43214
10	3	4														51.00	0.3	0.308233	0.33052	-0.304468	0.904468							3.00	0.333333	0.324906	0.305037	-0.303832	0.970498
10	3	3														52.00	0.4	0.308233	0.194524	-0.204468	1.00447					31.00	1.00	2.00	0.1	0.308233	0.745645	-0.504468	0.704468
10	3	3														53.00	-0.1	0.308233	0.745645	-0.704468	0.504468							3.00	-2.256*	0.31668	1.44101e-12	-2.87659	-1.63452
10	3	3														54.00	0.1	0.308233	0.745645	-0.504468	0.704468							4.00	-2.256*	0.31668	1.44101e-12	-2.87659	-1.63452
10	4	2														55.00	0.3	0.308233	0.33052	-0.304468	0.904468						2.00	1.00	-0.1	0.308233	0.745645	-0.704468	0.504468
10	4	4														56.00	0.4	0.308233	0.194524	-0.204468	1.00447							3.00	-2.356*	0.31668	1.46764e-13	-2.97659	-1.73452
10	4	3														57.00	0.1	0.308233	0.745645	-0.504468	0.704468							4.00	-2.356*	0.31668	1.46764e-13	-2.97659	-1.73452
10	4	4														58.00	0.4	0.308233	0.194524	-0.204468	1.00447						3.00	1.00	2.256*	0.31668	1.44101e-12	1.63452	2.87659
10	4	4														59.00	0.4	0.308233	0.194524	-0.204468	1.00447							2.00	2.356*	0.31668	1.46764e-13	1.73452	2.97659
10	4	3														60.00	-0.1	0.308233	0.745645	-0.704468	0.504468							4.00	1.40166e-15	0.324906	1	-0.637165	0.637165
10	4	2														61.00	0.3	0.308233	0.33052	-0.304468	0.904468						4.00	1.00	2.256*	0.31668	1.44101e-12	1.63452	2.87659
10	4	3														62.00	-0.1	0.308233	0.745645	-0.704468	0.504468							2.00	2.356*	0.31668	1.46764e-13	1.73452	2.97659
10	4	3														63.00	0.3	0.308233	0.33052	-0.304468	0.904468							3.00	-1.40166e-15	0.324906	1	-0.637165	0.637165
11	1	0													7.00	1.00	-.900*	0.308233	0.00353839	-1.50447	-0.295532					32.00	1.00	2.00	.700*	0.308233	0.0232454	0.0955322	1.30447
11	1	1														2.00	0.2	0.308233	0.516499	-0.404468	0.804468							3.00	-1.478*	0.31668	3.2534e-06	-2.09881	-0.856746
11	1	0														3.00	-0.4	0.308233	0.194524	-1.00447	0.204468							4.00	-1.700*	0.31668	8.81233e-08	-2.32103	-1.07897
11	1	0														4.00	-0.5	0.308233	0.104919	-1.10447	0.104468						2.00	1.00	-.700*	0.308233	0.0232454	-1.30447	-0.0955322
11	1	1														5.00	0.2	0.308233	0.516499	-0.404468	0.804468							3.00	-2.178*	0.31668	7.99685e-12	-2.79881	-1.55675
11	1	1														6.00	-0.4	0.308233	0.194524	-1.00447	0.204468							4.00	-2.400*	0.31668	5.16491e-14	-3.02103	-1.77897
11	1	1														8.00	-.700*	0.308233	0.0232454	-1.30447	-0.0955322						3.00	1.00	1.478*	0.31668	3.2534e-06	0.856746	2.09881
11	1	1														9.00	0.3	0.308233	0.33052	-0.304468	0.904468							2.00	2.178*	0.31668	7.99685e-12	1.55675	2.79881
11	1	1														10.00	-0.5	0.308233	0.104919	-1.10447	0.104468							4.00	-0.222222	0.324906	0.494076	-0.859387	0.414943
11	1	1														11.00	-0.4	0.308233	0.194524	-1.00447	0.204468						4.00	1.00	1.700*	0.31668	8.81233e-08	1.07897	2.32103
11	2	1														12.00	0.1	0.308233	0.745645	-0.504468	0.704468							2.00	2.400*	0.31668	5.16491e-14	1.77897	3.02103
11	2	1														13.00	-0.2	0.308233	0.516499	-0.804468	0.404468							3.00	0.222222	0.324906	0.494076	-0.414943	0.859387
11	2	1														14.00	9.99201e-16	0.308233	1	-0.604468	0.604468					33.00	1.00	2.00	-2.22045e-15	0.308233	1	-0.604468	0.604468
11	2	0														15.00	-0.4	0.308233	0.194524	-1.00447	0.204468							3.00	-2.244*	0.31668	1.84695e-12	-2.86548	-1.62341
11	2	0														16.00	-0.2	0.308233	0.516499	-0.804468	0.404468							4.00	-2.133*	0.31668	2.07696e-11	-2.75436	-1.5123
11	2	1														17.00	-0.1	0.308233	0.745645	-0.704468	0.504468						2.00	1.00	2.22045e-15	0.308233	1	-0.604468	0.604468
11	2	1														18.00	9.99201e-16	0.308233	1	-0.604468	0.604468							3.00	-2.244*	0.31668	1.84695e-12	-2.86548	-1.62341
11	2	1														19.00	-0.1	0.308233	0.745645	-0.704468	0.504468							4.00	-2.133*	0.31668	2.07696e-11	-2.75436	-1.5123
11	2	1														20.00	-0.3	0.308233	0.33052	-0.904468	0.304468						3.00	1.00	2.244*	0.31668	1.84695e-12	1.62341	2.86548
11	2	0														21.00	-0.1	0.308233	0.745645	-0.704468	0.504468							2.00	2.244*	0.31668	1.84695e-12	1.62341	2.86548
11	3	3														22.00	0.1	0.308233	0.745645	-0.504468	0.704468							4.00	0.111111	0.324906	0.7324	-0.526054	0.748276
11	3	2														23.00	-0.3	0.308233	0.33052	-0.904468	0.304468						4.00	1.00	2.133*	0.31668	2.07696e-11	1.5123	2.75436
11	3	4														24.00	-0.1	0.308233	0.745645	-0.704468	0.504468							2.00	2.133*	0.31668	2.07696e-11	1.5123	2.75436
11	3	2														25.00	-0.1	0.308233	0.745645	-0.704468	0.504468							3.00	-0.111111	0.324906	0.7324	-0.748276	0.526054
11	3	3														26.00	-0.1	0.308233	0.745645	-0.704468	0.504468					34.00	1.00	2.00	0.2	0.308233	0.516499	-0.404468	0.804468
11	3	4														27.00	-.700*	0.308233	0.0232454	-1.30447	-0.0955322							3.00	-2.722*	0.31668	1.56328e-17	-3.34325	-2.10119
11	3	3														28.00	3.33067e-16	0.308233	1	-0.604468	0.604468							4.00	-2.167*	0.31668	1.01691e-11	-2.7877	-1.54564
11	3	3														29.00	-0.2	0.308233	0.516499	-0.804468	0.404468						2.00	1.00	-0.2	0.308233	0.516499	-0.804468	0.404468
11	3	3														30.00	0.3	0.308233	0.33052	-0.304468	0.904468							3.00	-2.922*	0.31668	6.43001e-20	-3.54325	-2.30119
11	4	2														31.00	1.33227e-15	0.308233	1	-0.604468	0.604468							4.00	-2.367*	0.31668	1.13229e-13	-2.9877	-1.74564
11	4	4														32.00	-1.000*	0.308233	0.00119554	-1.60447	-0.395532						3.00	1.00	2.722*	0.31668	1.56328e-17	2.10119	3.34325
11	4	3														33.00	0.1	0.308233	0.745645	-0.504468	0.704468							2.00	2.922*	0.31668	6.43001e-20	2.30119	3.54325
11	4	3														34.00	-0.2	0.308233	0.516499	-0.804468	0.404468							4.00	0.555556	0.324906	0.0874303	-0.0816094	1.19272
11	4	3														35.00	-0.2	0.308233	0.516499	-0.804468	0.404468						4.00	1.00	2.167*	0.31668	1.01691e-11	1.54564	2.7877
11	4	3														36.00	-0.3	0.308233	0.33052	-0.904468	0.304468							2.00	2.367*	0.31668	1.13229e-13	1.74564	2.9877
11	4	4														37.00	0.3	0.308233	0.33052	-0.304468	0.904468							3.00	-0.555556	0.324906	0.0874303	-1.19272	0.0816094
11	4	3														38.00	2.22045e-15	0.308233	1	-0.604468	0.604468					35.00	1.00	2.00	-0.2	0.308233	0.516499	-0.804468	0.404468
11	4	2														39.00	-0.4	0.308233	0.194524	-1.00447	0.204468							3.00	-2.722*	0.31668	1.56328e-17	-3.34325	-2.10119
12	1	0														40.00	-0.2	0.308233	0.516499	-0.804468	0.404468							4.00	-1.944*	0.31668	9.80061e-10	-2.56548	-1.32341
12	1	0														41.00	-0.4	0.308233	0.194524	-1.00447	0.204468						2.00	1.00	0.2	0.308233	0.516499	-0.404468	0.804468
12	1	1														42.00	-0.4	0.308233	0.194524	-1.00447	0.204468							3.00	-2.522*	0.31668	2.66591e-15	-3.14325	-1.90119
12	1	0														43.00	0.2	0.308233	0.516499	-0.404468	0.804468							4.00	-1.744*	0.31668	4.05256e-08	-2.36548	-1.12341
12	1	0														44.00	-0.2	0.308233	0.516499	-0.804468	0.404468						3.00	1.00	2.722*	0.31668	1.56328e-17	2.10119	3.34325
12	1	0														45.00	-0.4	0.308233	0.194524	-1.00447	0.204468							2.00	2.522*	0.31668	2.66591e-15	1.90119	3.14325
12	1	0														46.00	-0.1	0.308233	0.745645	-0.704468	0.504468							4.00	.778*	0.324906	0.016758	0.140613	1.41494
12	1	0														47.00	0.1	0.308233	0.745645	-0.504468	0.704468						4.00	1.00	1.944*	0.31668	9.80061e-10	1.32341	2.56548
12	1	0														48.00	0.1	0.308233	0.745645	-0.504468	0.704468							2.00	1.744*	0.31668	4.05256e-08	1.12341	2.36548
12	1	1														49.00	-0.4	0.308233	0.194524	-1.00447	0.204468							3.00	-.778*	0.324906	0.016758	-1.41494	-0.140613
12	2	0														50.00	-0.2	0.308233	0.516499	-0.804468	0.404468					36.00	1.00	2.00	-0.1	0.308233	0.745645	-0.704468	0.504468
12	2	0														51.00	-0.1	0.308233	0.745645	-0.704468	0.504468							3.00	-1.733*	0.31668	4.92965e-08	-2.35436	-1.1123
12	2	0														52.00	4.44089e-16	0.308233	1	-0.604468	0.604468							4.00	-1.956*	0.31668	7.88389e-10	-2.57659	-1.33452
12	2	0														53.00	-0.5	0.308233	0.104919	-1.10447	0.104468						2.00	1.00	0.1	0.308233	0.745645	-0.504468	0.704468
12	2	0														54.00	-0.3	0.308233	0.33052	-0.904468	0.304468							3.00	-1.633*	0.31668	2.73022e-07	-2.25436	-1.0123
12	2	0														55.00	-0.1	0.308233	0.745645	-0.704468	0.504468							4.00	-1.856*	0.31668	5.36451e-09	-2.47659	-1.23452
12	2	0														56.00	4.44089e-16	0.308233	1	-0.604468	0.604468						3.00	1.00	1.733*	0.31668	4.92965e-08	1.1123	2.35436
12	2	0														57.00	-0.3	0.308233	0.33052	-0.904468	0.304468							2.00	1.633*	0.31668	2.73022e-07	1.0123	2.25436
12	2	0														58.00	4.44089e-16	0.308233	1	-0.604468	0.604468							4.00	-0.222222	0.324906	0.494076	-0.859387	0.414943
12	2	0														59.00	1.11022e-16	0.308233	1	-0.604468	0.604468						4.00	1.00	1.956*	0.31668	7.88389e-10	1.33452	2.57659
12	3	3														60.00	-0.5	0.308233	0.104919	-1.10447	0.104468							2.00	1.856*	0.31668	5.36451e-09	1.23452	2.47659
12	3	2														61.00	-0.1	0.308233	0.745645	-0.704468	0.504468							3.00	0.222222	0.324906	0.494076	-0.414943	0.859387
12	3	3														62.00	-0.5	0.308233	0.104919	-1.10447	0.104468					37.00	1.00	2.00	-0.2	0.308233	0.516499	-0.804468	0.404468
12	3	4														63.00	-0.1	0.308233	0.745645	-0.704468	0.504468							3.00	-2.333*	0.31668	2.45744e-13	-2.95436	-1.7123
12	3	3													8.00	1.00	-0.2	0.308233	0.516499	-0.804468	0.404468							4.00	-2.222*	0.31668	3.0239e-12	-2.84325	-1.60119
12	3	4														2.00	.900*	0.308233	0.00353839	0.295532	1.50447						2.00	1.00	0.2	0.308233	0.516499	-0.404468	0.804468
12	3	3														3.00	0.3	0.308233	0.33052	-0.304468	0.904468							3.00	-2.133*	0.31668	2.07696e-11	-2.75436	-1.5123
12	3	3														4.00	0.2	0.308233	0.516499	-0.404468	0.804468							4.00	-2.022*	0.31668	2.08588e-10	-2.64325	-1.40119
12	3	3														5.00	.900*	0.308233	0.00353839	0.295532	1.50447						3.00	1.00	2.333*	0.31668	2.45744e-13	1.7123	2.95436
12	4	3														6.00	0.3	0.308233	0.33052	-0.304468	0.904468							2.00	2.133*	0.31668	2.07696e-11	1.5123	2.75436
12	4	4														7.00	.700*	0.308233	0.0232454	0.0955322	1.30447							4.00	0.111111	0.324906	0.7324	-0.526054	0.748276
12	4	4														9.00	1.000*	0.308233	0.00119554	0.395532	1.60447						4.00	1.00	2.222*	0.31668	3.0239e-12	1.60119	2.84325
12	4	3														10.00	0.2	0.308233	0.516499	-0.404468	0.804468							2.00	2.022*	0.31668	2.08588e-10	1.40119	2.64325
12	4	5														11.00	0.3	0.308233	0.33052	-0.304468	0.904468							3.00	-0.111111	0.324906	0.7324	-0.748276	0.526054
12	4	2														12.00	.800*	0.308233	0.0095116	0.195532	1.40447					38.00	1.00	2.00	-0.1	0.308233	0.745645	-0.704468	0.504468
12	4	3														13.00	0.5	0.308233	0.104919	-0.104468	1.10447							3.00	-1.811*	0.31668	1.22115e-08	-2.43214	-1.19008
12	4	2														14.00	.700*	0.308233	0.0232454	0.0955322	1.30447							4.00	-1.367*	0.31668	1.66403e-05	-1.9877	-0.745635
12	4	1														15.00	0.3	0.308233	0.33052	-0.304468	0.904468						2.00	1.00	0.1	0.308233	0.745645	-0.504468	0.704468
13	1	2														16.00	0.5	0.308233	0.104919	-0.104468	1.10447							3.00	-1.711*	0.31668	7.26937e-08	-2.33214	-1.09008
13	1	0														17.00	0.6	0.308233	0.051716	-0.00446777	1.20447							4.00	-1.267*	0.31668	6.55372e-05	-1.8877	-0.645635
13	1	0														18.00	.700*	0.308233	0.0232454	0.0955322	1.30447						3.00	1.00	1.811*	0.31668	1.22115e-08	1.19008	2.43214
13	1	1														19.00	0.6	0.308233	0.051716	-0.00446777	1.20447							2.00	1.711*	0.31668	7.26937e-08	1.09008	2.33214
13	1	1														20.00	0.4	0.308233	0.194524	-0.204468	1.00447							4.00	0.444444	0.324906	0.171482	-0.192721	1.08161
13	1	1														21.00	0.6	0.308233	0.051716	-0.00446777	1.20447						4.00	1.00	1.367*	0.31668	1.66403e-05	0.745635	1.9877
13	1	0														22.00	.800*	0.308233	0.0095116	0.195532	1.40447							2.00	1.267*	0.31668	6.55372e-05	0.645635	1.8877
13	1	0														23.00	0.4	0.308233	0.194524	-0.204468	1.00447							3.00	-0.444444	0.324906	0.171482	-1.08161	0.192721
13	1	0														24.00	0.6	0.308233	0.051716	-0.00446777	1.20447					39.00	1.00	2.00	0.2	0.308233	0.516499	-0.404468	0.804468
13	1	0														25.00	0.6	0.308233	0.051716	-0.00446777	1.20447							3.00	-2.411*	0.31668	3.96699e-14	-3.03214	-1.79008
13	2	0														26.00	0.6	0.308233	0.051716	-0.00446777	1.20447							4.00	-2.078*	0.31668	6.67593e-11	-2.69881	-1.45675
13	2	0														27.00	8.88178e-16	0.308233	1	-0.604468	0.604468						2.00	1.00	-0.2	0.308233	0.516499	-0.804468	0.404468
13	2	1														28.00	.700*	0.308233	0.0232454	0.0955322	1.30447							3.00	-2.611*	0.31668	2.8384e-16	-3.23214	-1.99008
13	2	1														29.00	0.5	0.308233	0.104919	-0.104468	1.10447							4.00	-2.278*	0.31668	8.74226e-13	-2.89881	-1.65675
13	2	1														30.00	1.000*	0.308233	0.00119554	0.395532	1.60447						3.00	1.00	2.411*	0.31668	3.96699e-14	1.79008	3.03214
13	2	1														31.00	.700*	0.308233	0.0232454	0.0955322	1.30447							2.00	2.611*	0.31668	2.8384e-16	1.99008	3.23214
13	2	1														32.00	-0.3	0.308233	0.33052	-0.904468	0.304468							4.00	0.333333	0.324906	0.305037	-0.303832	0.970498
13	2	0														33.00	.800*	0.308233	0.0095116	0.195532	1.40447						4.00	1.00	2.078*	0.31668	6.67593e-11	1.45675	2.69881
13	2	1														34.00	0.5	0.308233	0.104919	-0.104468	1.10447							2.00	2.278*	0.31668	8.74226e-13	1.65675	2.89881
13	2	0														35.00	0.5	0.308233	0.104919	-0.104468	1.10447							3.00	-0.333333	0.324906	0.305037	-0.970498	0.303832
13	3	2														36.00	0.4	0.308233	0.194524	-0.204468	1.00447					40.00	1.00	2.00	0.4	0.308233	0.194524	-0.204468	1.00447
13	3	2														37.00	1.000*	0.308233	0.00119554	0.395532	1.60447							3.00	-1.611*	0.31668	3.9438e-07	-2.23214	-0.99008
13	3	1														38.00	.700*	0.308233	0.0232454	0.0955322	1.30447							4.00	-1.389*	0.31668	1.21167e-05	-2.00992	-0.767857
13	3	2														39.00	0.3	0.308233	0.33052	-0.304468	0.904468						2.00	1.00	-0.4	0.308233	0.194524	-1.00447	0.204468
13	3	4														40.00	0.5	0.308233	0.104919	-0.104468	1.10447							3.00	-2.011*	0.31668	2.61075e-10	-2.63214	-1.39008
13	3	4														41.00	0.3	0.308233	0.33052	-0.304468	0.904468							4.00	-1.789*	0.31668	1.82983e-08	-2.40992	-1.16786
13	3	3														42.00	0.3	0.308233	0.33052	-0.304468	0.904468						3.00	1.00	1.611*	0.31668	3.9438e-07	0.99008	2.23214
13	3	4														43.00	.900*	0.308233	0.00353839	0.295532	1.50447							2.00	2.011*	0.31668	2.61075e-10	1.39008	2.63214
13	3	4														44.00	0.5	0.308233	0.104919	-0.104468	1.10447							4.00	0.222222	0.324906	0.494076	-0.414943	0.859387
13	4	1														45.00	0.3	0.308233	0.33052	-0.304468	0.904468						4.00	1.00	1.389*	0.31668	1.21167e-05	0.767857	2.00992
13	4	4														46.00	0.6	0.308233	0.051716	-0.00446777	1.20447							2.00	1.789*	0.31668	1.82983e-08	1.16786	2.40992
13	4	3														47.00	.800*	0.308233	0.0095116	0.195532	1.40447							3.00	-0.222222	0.324906	0.494076	-0.859387	0.414943
13	4	5														48.00	.800*	0.308233	0.0095116	0.195532	1.40447					41.00	1.00	2.00	-1.77636e-15	0.308233	1	-0.604468	0.604468
13	4	3														49.00	0.3	0.308233	0.33052	-0.304468	0.904468							3.00	-1.411*	0.31668	8.78246e-06	-2.03214	-0.79008
13	4	3														50.00	0.5	0.308233	0.104919	-0.104468	1.10447							4.00	-2.300*	0.31668	5.27995e-13	-2.92103	-1.67897
13	4	3														51.00	0.6	0.308233	0.051716	-0.00446777	1.20447						2.00	1.00	1.77636e-15	0.308233	1	-0.604468	0.604468
13	4	3														52.00	.700*	0.308233	0.0232454	0.0955322	1.30447							3.00	-1.411*	0.31668	8.78246e-06	-2.03214	-0.79008
13	4	2														53.00	0.2	0.308233	0.516499	-0.404468	0.804468							4.00	-2.300*	0.31668	5.27995e-13	-2.92103	-1.67897
14	1	0														54.00	0.4	0.308233	0.194524	-0.204468	1.00447						3.00	1.00	1.411*	0.31668	8.78246e-06	0.79008	2.03214
14	1	1														55.00	0.6	0.308233	0.051716	-0.00446777	1.20447							2.00	1.411*	0.31668	8.78246e-06	0.79008	2.03214
14	1	0														56.00	.700*	0.308233	0.0232454	0.0955322	1.30447							4.00	-.889*	0.324906	0.00627363	-1.52605	-0.251724
14	1	0														57.00	0.4	0.308233	0.194524	-0.204468	1.00447						4.00	1.00	2.300*	0.31668	5.27995e-13	1.67897	2.92103
14	1	0														58.00	.700*	0.308233	0.0232454	0.0955322	1.30447							2.00	2.300*	0.31668	5.27995e-13	1.67897	2.92103
14	1	0														59.00	.700*	0.308233	0.0232454	0.0955322	1.30447							3.00	.889*	0.324906	0.00627363	0.251724	1.52605
14	1	0														60.00	0.2	0.308233	0.516499	-0.404468	0.804468					42.00	1.00	2.00	-0.1	0.308233	0.745645	-0.704468	0.504468
14	1	1														61.00	0.6	0.308233	0.051716	-0.00446777	1.20447							3.00	-1.967*	0.31668	6.33481e-10	-2.5877	-1.34564
14	1	0														62.00	0.2	0.308233	0.516499	-0.404468	0.804468							4.00	-2.078*	0.31668	6.67593e-11	-2.69881	-1.45675
14	1	1														63.00	0.6	0.308233	0.051716	-0.00446777	1.20447						2.00	1.00	0.1	0.308233	0.745645	-0.504468	0.704468
14	2	1													9.00	1.00	-1.200*	0.308233	0.000101976	-1.80447	-0.595532							3.00	-1.867*	0.31668	4.35492e-09	-2.4877	-1.24564
14	2	1														2.00	-0.1	0.308233	0.745645	-0.704468	0.504468							4.00	-1.978*	0.31668	5.08432e-10	-2.59881	-1.35675
14	2	0														3.00	-.700*	0.308233	0.0232454	-1.30447	-0.0955322						3.00	1.00	1.967*	0.31668	6.33481e-10	1.34564	2.5877
14	2	1														4.00	-.800*	0.308233	0.0095116	-1.40447	-0.195532							2.00	1.867*	0.31668	4.35492e-09	1.24564	2.4877
14	2	0														5.00	-0.1	0.308233	0.745645	-0.704468	0.504468							4.00	-0.111111	0.324906	0.7324	-0.748276	0.526054
14	2	1														6.00	-.700*	0.308233	0.0232454	-1.30447	-0.0955322						4.00	1.00	2.078*	0.31668	6.67593e-11	1.45675	2.69881
14	2	0														7.00	-0.3	0.308233	0.33052	-0.904468	0.304468							2.00	1.978*	0.31668	5.08432e-10	1.35675	2.59881
14	2	1														8.00	-1.000*	0.308233	0.00119554	-1.60447	-0.395532							3.00	0.111111	0.324906	0.7324	-0.526054	0.748276
14	2	0														10.00	-.800*	0.308233	0.0095116	-1.40447	-0.195532					43.00	1.00	2.00	-0.5	0.308233	0.104919	-1.10447	0.104468
14	2	0														11.00	-.700*	0.308233	0.0232454	-1.30447	-0.0955322							3.00	-2.678*	0.31668	5.05098e-17	-3.29881	-2.05675
14	3	1														12.00	-0.2	0.308233	0.516499	-0.804468	0.404468							4.00	-2.344*	0.31668	1.90018e-13	-2.96548	-1.72341
14	3	2														13.00	-0.5	0.308233	0.104919	-1.10447	0.104468						2.00	1.00	0.5	0.308233	0.104919	-0.104468	1.10447
14	3	3														14.00	-0.3	0.308233	0.33052	-0.904468	0.304468							3.00	-2.178*	0.31668	7.99685e-12	-2.79881	-1.55675
14	3	2														15.00	-.700*	0.308233	0.0232454	-1.30447	-0.0955322							4.00	-1.844*	0.31668	6.60061e-09	-2.46548	-1.22341
14	3	3														16.00	-0.5	0.308233	0.104919	-1.10447	0.104468						3.00	1.00	2.678*	0.31668	5.05098e-17	2.05675	3.29881
14	3	4														17.00	-0.4	0.308233	0.194524	-1.00447	0.204468							2.00	2.178*	0.31668	7.99685e-12	1.55675	2.79881
14	3	4														18.00	-0.3	0.308233	0.33052	-0.904468	0.304468							4.00	0.333333	0.324906	0.305037	-0.303832	0.970498
14	3	5														19.00	-0.4	0.308233	0.194524	-1.00447	0.204468						4.00	1.00	2.344*	0.31668	1.90018e-13	1.72341	2.96548
14	3	4														20.00	-0.6	0.308233	0.051716	-1.20447	0.00446777							2.00	1.844*	0.31668	6.60061e-09	1.22341	2.46548
14	4	3														21.00	-0.4	0.308233	0.194524	-1.00447	0.204468							3.00	-0.333333	0.324906	0.305037	-0.970498	0.303832
14	4	3														22.00	-0.2	0.308233	0.516499	-0.804468	0.404468					44.00	1.00	2.00	0.5	0.308233	0.104919	-0.104468	1.10447
14	4	4														23.00	-0.6	0.308233	0.051716	-1.20447	0.00446777							3.00	-2.278*	0.31668	8.74226e-13	-2.89881	-1.65675
14	4	2														24.00	-0.4	0.308233	0.194524	-1.00447	0.204468							4.00	-2.389*	0.31668	6.71707e-14	-3.00992	-1.76786
14	4	4														25.00	-0.4	0.308233	0.194524	-1.00447	0.204468						2.00	1.00	-0.5	0.308233	0.104919	-1.10447	0.104468
14	4	2														26.00	-0.4	0.308233	0.194524	-1.00447	0.204468							3.00	-2.778*	0.31668	3.52102e-18	-3.39881	-2.15675
14	4	2														27.00	-1.000*	0.308233	0.00119554	-1.60447	-0.395532							4.00	-2.889*	0.31668	1.6461e-19	-3.50992	-2.26786
14	4	2														28.00	-0.3	0.308233	0.33052	-0.904468	0.304468						3.00	1.00	2.278*	0.31668	8.74226e-13	1.65675	2.89881
14	4	2														29.00	-0.5	0.308233	0.104919	-1.10447	0.104468							2.00	2.778*	0.31668	3.52102e-18	2.15675	3.39881
15	1	1														30.00	1.38778e-15	0.308233	1	-0.604468	0.604468							4.00	-0.111111	0.324906	0.7324	-0.748276	0.526054
15	1	1														31.00	-0.3	0.308233	0.33052	-0.904468	0.304468						4.00	1.00	2.389*	0.31668	6.71707e-14	1.76786	3.00992
15	1	1														32.00	-1.300*	0.308233	2.57212e-05	-1.90447	-0.695532							2.00	2.889*	0.31668	1.6461e-19	2.26786	3.50992
15	1	1														33.00	-0.2	0.308233	0.516499	-0.804468	0.404468							3.00	0.111111	0.324906	0.7324	-0.526054	0.748276
15	1	1														34.00	-0.5	0.308233	0.104919	-1.10447	0.104468					45.00	1.00	2.00	0.2	0.308233	0.516499	-0.404468	0.804468
15	1	0														35.00	-0.5	0.308233	0.104919	-1.10447	0.104468							3.00	-3.078*	0.31668	7.03813e-22	-3.69881	-2.45675
15	1	1														36.00	-0.6	0.308233	0.051716	-1.20447	0.00446777							4.00	-3.078*	0.31668	7.03813e-22	-3.69881	-2.45675
15	1	0														37.00	1.77636e-15	0.308233	1	-0.604468	0.604468						2.00	1.00	-0.2	0.308233	0.516499	-0.804468	0.404468
15	1	1														38.00	-0.3	0.308233	0.33052	-0.904468	0.304468							3.00	-3.278*	0.31668	1.5604e-24	-3.89881	-2.65675
15	1	0														39.00	-.700*	0.308233	0.0232454	-1.30447	-0.0955322							4.00	-3.278*	0.31668	1.5604e-24	-3.89881	-2.65675
15	2	0														40.00	-0.5	0.308233	0.104919	-1.10447	0.104468						3.00	1.00	3.078*	0.31668	7.03813e-22	2.45675	3.69881
15	2	0														41.00	-.700*	0.308233	0.0232454	-1.30447	-0.0955322							2.00	3.278*	0.31668	1.5604e-24	2.65675	3.89881
15	2	0														42.00	-.700*	0.308233	0.0232454	-1.30447	-0.0955322							4.00	2.65066e-15	0.324906	1	-0.637165	0.637165
15	2	0														43.00	-0.1	0.308233	0.745645	-0.704468	0.504468						4.00	1.00	3.078*	0.31668	7.03813e-22	2.45675	3.69881
15	2	1														44.00	-0.5	0.308233	0.104919	-1.10447	0.104468							2.00	3.278*	0.31668	1.5604e-24	2.65675	3.89881
15	2	0														45.00	-.700*	0.308233	0.0232454	-1.30447	-0.0955322							3.00	-2.65066e-15	0.324906	1	-0.637165	0.637165
15	2	1														46.00	-0.4	0.308233	0.194524	-1.00447	0.204468					46.00	1.00	2.00	-3.10862e-15	0.308233	1	-0.604468	0.604468
15	2	0														47.00	-0.2	0.308233	0.516499	-0.804468	0.404468							3.00	-3.600*	0.31668	4.05081e-29	-4.22103	-2.97897
15	2	0														48.00	-0.2	0.308233	0.516499	-0.804468	0.404468							4.00	-3.156*	0.31668	6.8071e-23	-3.77659	-2.53452
15	2	0														49.00	-.700*	0.308233	0.0232454	-1.30447	-0.0955322						2.00	1.00	3.10862e-15	0.308233	1	-0.604468	0.604468
15	3	2														50.00	-0.5	0.308233	0.104919	-1.10447	0.104468							3.00	-3.600*	0.31668	4.05081e-29	-4.22103	-2.97897
15	3	3														51.00	-0.4	0.308233	0.194524	-1.00447	0.204468							4.00	-3.156*	0.31668	6.8071e-23	-3.77659	-2.53452
15	3	2														52.00	-0.3	0.308233	0.33052	-0.904468	0.304468						3.00	1.00	3.600*	0.31668	4.05081e-29	2.97897	4.22103
15	3	5														53.00	-.800*	0.308233	0.0095116	-1.40447	-0.195532							2.00	3.600*	0.31668	4.05081e-29	2.97897	4.22103
15	3	4														54.00	-0.6	0.308233	0.051716	-1.20447	0.00446777							4.00	0.444444	0.324906	0.171482	-0.192721	1.08161
15	3	4														55.00	-0.4	0.308233	0.194524	-1.00447	0.204468						4.00	1.00	3.156*	0.31668	6.8071e-23	2.53452	3.77659
15	3	4														56.00	-0.3	0.308233	0.33052	-0.904468	0.304468							2.00	3.156*	0.31668	6.8071e-23	2.53452	3.77659
15	3	4														57.00	-0.6	0.308233	0.051716	-1.20447	0.00446777							3.00	-0.444444	0.324906	0.171482	-1.08161	0.192721
15	3	2														58.00	-0.3	0.308233	0.33052	-0.904468	0.304468					47.00	1.00	2.00	-0.1	0.308233	0.745645	-0.704468	0.504468
15	4	4														59.00	-0.3	0.308233	0.33052	-0.904468	0.304468							3.00	-4.022*	0.31668	1.08919e-35	-4.64325	-3.40119
15	4	3														60.00	-.800*	0.308233	0.0095116	-1.40447	-0.195532							4.00	-3.467*	0.31668	3.55517e-27	-4.0877	-2.84564
15	4	4														61.00	-0.4	0.308233	0.194524	-1.00447	0.204468						2.00	1.00	0.1	0.308233	0.745645	-0.504468	0.704468
15	4	3														62.00	-.800*	0.308233	0.0095116	-1.40447	-0.195532							3.00	-3.922*	0.31668	4.46301e-34	-4.54325	-3.30119
15	4	4														63.00	-0.4	0.308233	0.194524	-1.00447	0.204468							4.00	-3.367*	0.31668	9.24782e-26	-3.9877	-2.74564
15	4	2													10.00	1.00	-0.4	0.308233	0.194524	-1.00447	0.204468						3.00	1.00	4.022*	0.31668	1.08919e-35	3.40119	4.64325
15	4	3														2.00	.700*	0.308233	0.0232454	0.0955322	1.30447							2.00	3.922*	0.31668	4.46301e-34	3.30119	4.54325
15	4	4														3.00	0.1	0.308233	0.745645	-0.504468	0.704468							4.00	0.555556	0.324906	0.0874303	-0.0816094	1.19272
15	4	2														4.00	-2.23432e-15	0.308233	1	-0.604468	0.604468						4.00	1.00	3.467*	0.31668	3.55517e-27	2.84564	4.0877
16	1	1														5.00	.700*	0.308233	0.0232454	0.0955322	1.30447							2.00	3.367*	0.31668	9.24782e-26	2.74564	3.9877
16	1	0														6.00	0.1	0.308233	0.745645	-0.504468	0.704468							3.00	-0.555556	0.324906	0.0874303	-1.19272	0.0816094
16	1	1														7.00	0.5	0.308233	0.104919	-0.104468	1.10447					48.00	1.00	2.00	-0.5	0.308233	0.104919	-1.10447	0.104468
16	1	1														8.00	-0.2	0.308233	0.516499	-0.804468	0.404468							3.00	-5.356*	0.31668	2.54319e-60	-5.97659	-4.73452
16	1	0														9.00	.800*	0.308233	0.0095116	0.195532	1.40447							4.00	-4.022*	0.31668	1.08919e-35	-4.64325	-3.40119
16	1	1														11.00	0.1	0.308233	0.745645	-0.504468	0.704468						2.00	1.00	0.5	0.308233	0.104919	-0.104468	1.10447
16	1	0														12.00	0.6	0.308233	0.051716	-0.00446777	1.20447							3.00	-4.856*	0.31668	1.99287e-50	-5.47659	-4.23452
16	1	1														13.00	0.3	0.308233	0.33052	-0.304468	0.904468							4.00	-3.522*	0.31668	5.60974e-28	-4.14325	-2.90119
16	1	0														14.00	0.5	0.308233	0.104919	-0.104468	1.10447						3.00	1.00	5.356*	0.31668	2.54319e-60	4.73452	5.97659
16	1	0														15.00	0.1	0.308233	0.745645	-0.504468	0.704468							2.00	4.856*	0.31668	1.99287e-50	4.23452	5.47659
16	2	0														16.00	0.3	0.308233	0.33052	-0.304468	0.904468							4.00	1.333*	0.324906	4.21739e-05	0.696168	1.9705
16	2	1														17.00	0.4	0.308233	0.194524	-0.204468	1.00447						4.00	1.00	4.022*	0.31668	1.08919e-35	3.40119	4.64325
16	2	1														18.00	0.5	0.308233	0.104919	-0.104468	1.10447							2.00	3.522*	0.31668	5.60974e-28	2.90119	4.14325
16	2	1														19.00	0.4	0.308233	0.194524	-0.204468	1.00447							3.00	-1.333*	0.324906	4.21739e-05	-1.9705	-0.696168
16	2	1														20.00	0.2	0.308233	0.516499	-0.404468	0.804468					49.00	1.00	2.00	0.4	0.308233	0.194524	-0.204468	1.00447
16	2	0														21.00	0.4	0.308233	0.194524	-0.204468	1.00447							3.00	-3.856*	0.31668	5.0743e-33	-4.47659	-3.23452
16	2	1														22.00	0.6	0.308233	0.051716	-0.00446777	1.20447							4.00	-3.744*	0.31668	2.69385e-31	-4.36548	-3.12341
16	2	1														23.00	0.2	0.308233	0.516499	-0.404468	0.804468						2.00	1.00	-0.4	0.308233	0.194524	-1.00447	0.204468
16	2	1														24.00	0.4	0.308233	0.194524	-0.204468	1.00447							3.00	-4.256*	0.31668	1.38545e-39	-4.87659	-3.63452
16	2	1														25.00	0.4	0.308233	0.194524	-0.204468	1.00447							4.00	-4.144*	0.31668	1.04623e-37	-4.76548	-3.52341
16	3	2														26.00	0.4	0.308233	0.194524	-0.204468	1.00447						3.00	1.00	3.856*	0.31668	5.0743e-33	3.23452	4.47659
16	3	1														27.00	-0.2	0.308233	0.516499	-0.804468	0.404468							2.00	4.256*	0.31668	1.38545e-39	3.63452	4.87659
16	3	2														28.00	0.5	0.308233	0.104919	-0.104468	1.10447							4.00	0.111111	0.324906	0.7324	-0.526054	0.748276
16	3	2														29.00	0.3	0.308233	0.33052	-0.304468	0.904468						4.00	1.00	3.744*	0.31668	2.69385e-31	3.12341	4.36548
16	3	4														30.00	.800*	0.308233	0.0095116	0.195532	1.40447							2.00	4.144*	0.31668	1.04623e-37	3.52341	4.76548
16	3	3														31.00	0.5	0.308233	0.104919	-0.104468	1.10447							3.00	-0.111111	0.324906	0.7324	-0.748276	0.526054
16	3	2														32.00	-0.5	0.308233	0.104919	-1.10447	0.104468					50.00	1.00	2.00	0.3	0.308233	0.33052	-0.304468	0.904468
16	3	2														33.00	0.6	0.308233	0.051716	-0.00446777	1.20447							3.00	-3.944*	0.31668	1.96914e-34	-4.56548	-3.32341
16	3	2														34.00	0.3	0.308233	0.33052	-0.304468	0.904468							4.00	-3.722*	0.31668	5.89047e-31	-4.34325	-3.10119
16	4	3														35.00	0.3	0.308233	0.33052	-0.304468	0.904468						2.00	1.00	-0.3	0.308233	0.33052	-0.904468	0.304468
16	4	2														36.00	0.2	0.308233	0.516499	-0.404468	0.804468							3.00	-4.244*	0.31668	2.14418e-39	-4.86548	-3.62341
16	4	4														37.00	.800*	0.308233	0.0095116	0.195532	1.40447							4.00	-4.022*	0.31668	1.08919e-35	-4.64325	-3.40119
16	4	4														38.00	0.5	0.308233	0.104919	-0.104468	1.10447						3.00	1.00	3.944*	0.31668	1.96914e-34	3.32341	4.56548
16	4	2														39.00	0.1	0.308233	0.745645	-0.504468	0.704468							2.00	4.244*	0.31668	2.14418e-39	3.62341	4.86548
16	4	3														40.00	0.3	0.308233	0.33052	-0.304468	0.904468							4.00	0.222222	0.324906	0.494076	-0.414943	0.859387
16	4	2														41.00	0.1	0.308233	0.745645	-0.504468	0.704468						4.00	1.00	3.722*	0.31668	5.89047e-31	3.10119	4.34325
16	4	4														42.00	0.1	0.308233	0.745645	-0.504468	0.704468							2.00	4.022*	0.31668	1.08919e-35	3.40119	4.64325
16	4	3														43.00	.700*	0.308233	0.0232454	0.0955322	1.30447							3.00	-0.222222	0.324906	0.494076	-0.859387	0.414943
17	1	0														44.00	0.3	0.308233	0.33052	-0.304468	0.904468					51.00	1.00	2.00	0.1	0.308233	0.745645	-0.504468	0.704468
17	1	0														45.00	0.1	0.308233	0.745645	-0.504468	0.704468							3.00	-2.822*	0.31668	1.04772e-18	-3.44325	-2.20119
17	1	0														46.00	0.4	0.308233	0.194524	-0.204468	1.00447							4.00	-2.267*	0.31668	1.12303e-12	-2.8877	-1.64564
17	1	0														47.00	0.6	0.308233	0.051716	-0.00446777	1.20447						2.00	1.00	-0.1	0.308233	0.745645	-0.704468	0.504468
17	1	1														48.00	0.6	0.308233	0.051716	-0.00446777	1.20447							3.00	-2.922*	0.31668	6.43001e-20	-3.54325	-2.30119
17	1	1														49.00	0.1	0.308233	0.745645	-0.504468	0.704468							4.00	-2.367*	0.31668	1.13229e-13	-2.9877	-1.74564
17	1	0														50.00	0.3	0.308233	0.33052	-0.304468	0.904468						3.00	1.00	2.822*	0.31668	1.04772e-18	2.20119	3.44325
17	1	1														51.00	0.4	0.308233	0.194524	-0.204468	1.00447							2.00	2.922*	0.31668	6.43001e-20	2.30119	3.54325
17	1	1														52.00	0.5	0.308233	0.104919	-0.104468	1.10447							4.00	0.555556	0.324906	0.0874303	-0.0816094	1.19272
17	1	0														53.00	0	0.308233	1	-0.604468	0.604468						4.00	1.00	2.267*	0.31668	1.12303e-12	1.64564	2.8877
17	2	0														54.00	0.2	0.308233	0.516499	-0.404468	0.804468							2.00	2.367*	0.31668	1.13229e-13	1.74564	2.9877
17	2	0														55.00	0.4	0.308233	0.194524	-0.204468	1.00447							3.00	-0.555556	0.324906	0.0874303	-1.19272	0.0816094
17	2	1														56.00	0.5	0.308233	0.104919	-0.104468	1.10447					52.00	1.00	2.00	-0.4	0.308233	0.194524	-1.00447	0.204468
17	2	0														57.00	0.2	0.308233	0.516499	-0.404468	0.804468							3.00	-2.922*	0.31668	6.43001e-20	-3.54325	-2.30119
17	2	0														58.00	0.5	0.308233	0.104919	-0.104468	1.10447							4.00	-2.700*	0.31668	2.81617e-17	-3.32103	-2.07897
17	2	1														59.00	0.5	0.308233	0.104919	-0.104468	1.10447						2.00	1.00	0.4	0.308233	0.194524	-0.204468	1.00447
17	2	1														60.00	-2.35922e-16	0.308233	1	-0.604468	0.604468							3.00	-2.522*	0.31668	2.66591e-15	-3.14325	-1.90119
17	2	0														61.00	0.4	0.308233	0.194524	-0.204468	1.00447							4.00	-2.300*	0.31668	5.27995e-13	-2.92103	-1.67897
17	2	0														62.00	3.33067e-16	0.308233	1	-0.604468	0.604468						3.00	1.00	2.922*	0.31668	6.43001e-20	2.30119	3.54325
17	2	1														63.00	0.4	0.308233	0.194524	-0.204468	1.00447							2.00	2.522*	0.31668	2.66591e-15	1.90119	3.14325
17	3	1													11.00	1.00	-0.5	0.308233	0.104919	-1.10447	0.104468							4.00	0.222222	0.324906	0.494076	-0.414943	0.859387
17	3	3														2.00	0.6	0.308233	0.051716	-0.00446777	1.20447						4.00	1.00	2.700*	0.31668	2.81617e-17	2.07897	3.32103
17	3	2														3.00	-1.77636e-15	0.308233	1	-0.604468	0.604468							2.00	2.300*	0.31668	5.27995e-13	1.67897	2.92103
17	3	0														4.00	-0.1	0.308233	0.745645	-0.704468	0.504468							3.00	-0.222222	0.324906	0.494076	-0.859387	0.414943
17	3	5														5.00	0.6	0.308233	0.051716	-0.00446777	1.20447					53.00	1.00	2.00	0.4	0.308233	0.194524	-0.204468	1.00447
17	3	2														6.00	8.32667e-17	0.308233	1	-0.604468	0.604468							3.00	-2.422*	0.31668	3.04351e-14	-3.04325	-1.80119
17	3	3														7.00	0.4	0.308233	0.194524	-0.204468	1.00447							4.00	-1.978*	0.31668	5.08432e-10	-2.59881	-1.35675
17	3	2														8.00	-0.3	0.308233	0.33052	-0.904468	0.304468						2.00	1.00	-0.4	0.308233	0.194524	-1.00447	0.204468
17	3	3														9.00	.700*	0.308233	0.0232454	0.0955322	1.30447							3.00	-2.822*	0.31668	1.04772e-18	-3.44325	-2.20119
17	4	3														10.00	-0.1	0.308233	0.745645	-0.704468	0.504468							4.00	-2.378*	0.31668	8.72594e-14	-2.99881	-1.75675
17	4	2														12.00	0.5	0.308233	0.104919	-0.104468	1.10447						3.00	1.00	2.422*	0.31668	3.04351e-14	1.80119	3.04325
17	4	2														13.00	0.2	0.308233	0.516499	-0.404468	0.804468							2.00	2.822*	0.31668	1.04772e-18	2.20119	3.44325
17	4	3														14.00	0.4	0.308233	0.194524	-0.204468	1.00447							4.00	0.444444	0.324906	0.171482	-0.192721	1.08161
17	4	3														15.00	5.55112e-17	0.308233	1	-0.604468	0.604468						4.00	1.00	1.978*	0.31668	5.08432e-10	1.35675	2.59881
17	4	3														16.00	0.2	0.308233	0.516499	-0.404468	0.804468							2.00	2.378*	0.31668	8.72594e-14	1.75675	2.99881
17	4	2														17.00	0.3	0.308233	0.33052	-0.304468	0.904468							3.00	-0.444444	0.324906	0.171482	-1.08161	0.192721
17	4	3														18.00	0.4	0.308233	0.194524	-0.204468	1.00447					54.00	1.00	2.00	0.3	0.308233	0.33052	-0.304468	0.904468
17	4	2														19.00	0.3	0.308233	0.33052	-0.304468	0.904468							3.00	-2.733*	0.31668	1.16282e-17	-3.35436	-2.1123
18	1	1														20.00	0.1	0.308233	0.745645	-0.504468	0.704468							4.00	-2.178*	0.31668	7.99685e-12	-2.79881	-1.55675
18	1	0														21.00	0.3	0.308233	0.33052	-0.304468	0.904468						2.00	1.00	-0.3	0.308233	0.33052	-0.904468	0.304468
18	1	0														22.00	0.5	0.308233	0.104919	-0.104468	1.10447							3.00	-3.033*	0.31668	2.61208e-21	-3.65436	-2.4123
18	1	1														23.00	0.1	0.308233	0.745645	-0.504468	0.704468							4.00	-2.478*	0.31668	7.95584e-15	-3.09881	-1.85675
18	1	0														24.00	0.3	0.308233	0.33052	-0.304468	0.904468						3.00	1.00	2.733*	0.31668	1.16282e-17	2.1123	3.35436
18	1	0														25.00	0.3	0.308233	0.33052	-0.304468	0.904468							2.00	3.033*	0.31668	2.61208e-21	2.4123	3.65436
18	1	1														26.00	0.3	0.308233	0.33052	-0.304468	0.904468							4.00	0.555556	0.324906	0.0874303	-0.0816094	1.19272
18	1	0														27.00	-0.3	0.308233	0.33052	-0.904468	0.304468						4.00	1.00	2.178*	0.31668	7.99685e-12	1.55675	2.79881
18	1	0														28.00	0.4	0.308233	0.194524	-0.204468	1.00447							2.00	2.478*	0.31668	7.95584e-15	1.85675	3.09881
18	1	0														29.00	0.2	0.308233	0.516499	-0.404468	0.804468							3.00	-0.555556	0.324906	0.0874303	-1.19272	0.0816094
18	2	0														30.00	.700*	0.308233	0.0232454	0.0955322	1.30447					55.00	1.00	2.00	0.1	0.308233	0.745645	-0.504468	0.704468
18	2	0														31.00	0.4	0.308233	0.194524	-0.204468	1.00447							3.00	-3.044*	0.31668	1.88495e-21	-3.66548	-2.42341
18	2	0														32.00	-0.6	0.308233	0.051716	-1.20447	0.00446777							4.00	-2.489*	0.31668	6.06316e-15	-3.10992	-1.86786
18	2	0														33.00	0.5	0.308233	0.104919	-0.104468	1.10447						2.00	1.00	-0.1	0.308233	0.745645	-0.704468	0.504468
18	2	0														34.00	0.2	0.308233	0.516499	-0.404468	0.804468							3.00	-3.144*	0.31668	9.53399e-23	-3.76548	-2.52341
18	2	0														35.00	0.2	0.308233	0.516499	-0.404468	0.804468							4.00	-2.589*	0.31668	5.00203e-16	-3.20992	-1.96786
18	2	0														36.00	0.1	0.308233	0.745645	-0.504468	0.704468						3.00	1.00	3.044*	0.31668	1.88495e-21	2.42341	3.66548
18	2	1														37.00	.700*	0.308233	0.0232454	0.0955322	1.30447							2.00	3.144*	0.31668	9.53399e-23	2.52341	3.76548
18	2	0														38.00	0.4	0.308233	0.194524	-0.204468	1.00447							4.00	0.555556	0.324906	0.0874303	-0.0816094	1.19272
18	2	0														39.00	-5.82867e-16	0.308233	1	-0.604468	0.604468						4.00	1.00	2.489*	0.31668	6.06316e-15	1.86786	3.10992
18	3	1														40.00	0.2	0.308233	0.516499	-0.404468	0.804468							2.00	2.589*	0.31668	5.00203e-16	1.96786	3.20992
18	3	2														41.00	-1.94289e-16	0.308233	1	-0.604468	0.604468							3.00	-0.555556	0.324906	0.0874303	-1.19272	0.0816094
18	3	1														42.00	8.32667e-17	0.308233	1	-0.604468	0.604468					56.00	1.00	2.00	0.1	0.308233	0.745645	-0.504468	0.704468
18	3	0														43.00	0.6	0.308233	0.051716	-0.00446777	1.20447							3.00	-3.367*	0.31668	9.24782e-26	-3.9877	-2.74564
18	3	3														44.00	0.2	0.308233	0.516499	-0.404468	0.804468							4.00	-2.811*	0.31668	1.42089e-18	-3.43214	-2.19008
18	3	1														45.00	-2.22045e-16	0.308233	1	-0.604468	0.604468						2.00	1.00	-0.1	0.308233	0.745645	-0.704468	0.504468
18	3	2														46.00	0.3	0.308233	0.33052	-0.304468	0.904468							3.00	-3.467*	0.31668	3.55517e-27	-4.0877	-2.84564
18	3	2														47.00	0.5	0.308233	0.104919	-0.104468	1.10447							4.00	-2.911*	0.31668	8.80567e-20	-3.53214	-2.29008
18	3	2														48.00	0.5	0.308233	0.104919	-0.104468	1.10447						3.00	1.00	3.367*	0.31668	9.24782e-26	2.74564	3.9877
18	4	1														49.00	-2.22045e-16	0.308233	1	-0.604468	0.604468							2.00	3.467*	0.31668	3.55517e-27	2.84564	4.0877
18	4	3														50.00	0.2	0.308233	0.516499	-0.404468	0.804468							4.00	0.555556	0.324906	0.0874303	-0.0816094	1.19272
18	4	3														51.00	0.3	0.308233	0.33052	-0.304468	0.904468						4.00	1.00	2.811*	0.31668	1.42089e-18	2.19008	3.43214
18	4	2														52.00	0.4	0.308233	0.194524	-0.204468	1.00447							2.00	2.911*	0.31668	8.80567e-20	2.29008	3.53214
18	4	3														53.00	-0.1	0.308233	0.745645	-0.704468	0.504468							3.00	-0.555556	0.324906	0.0874303	-1.19272	0.0816094
18	4	3														54.00	0.1	0.308233	0.745645	-0.504468	0.704468					57.00	1.00	2.00	-1.77636e-15	0.308233	1	-0.604468	0.604468
18	4	2														55.00	0.3	0.308233	0.33052	-0.304468	0.904468							3.00	-2.844*	0.31668	5.67807e-19	-3.46548	-2.22341
18	4	3														56.00	0.4	0.308233	0.194524	-0.204468	1.00447							4.00	-2.511*	0.31668	3.50977e-15	-3.13214	-1.89008
18	4	3														57.00	0.1	0.308233	0.745645	-0.504468	0.704468						2.00	1.00	1.77636e-15	0.308233	1	-0.604468	0.604468
19	1	0														58.00	0.4	0.308233	0.194524	-0.204468	1.00447							3.00	-2.844*	0.31668	5.67807e-19	-3.46548	-2.22341
19	1	0														59.00	0.4	0.308233	0.194524	-0.204468	1.00447							4.00	-2.511*	0.31668	3.50977e-15	-3.13214	-1.89008
19	1	0														60.00	-0.1	0.308233	0.745645	-0.704468	0.504468						3.00	1.00	2.844*	0.31668	5.67807e-19	2.22341	3.46548
19	1	1														61.00	0.3	0.308233	0.33052	-0.304468	0.904468							2.00	2.844*	0.31668	5.67807e-19	2.22341	3.46548
19	1	0														62.00	-0.1	0.308233	0.745645	-0.704468	0.504468							4.00	0.333333	0.324906	0.305037	-0.303832	0.970498
19	1	1														63.00	0.3	0.308233	0.33052	-0.304468	0.904468						4.00	1.00	2.511*	0.31668	3.50977e-15	1.89008	3.13214
19	1	0													12.00	1.00	-1.000*	0.308233	0.00119554	-1.60447	-0.395532							2.00	2.511*	0.31668	3.50977e-15	1.89008	3.13214
19	1	1														2.00	0.1	0.308233	0.745645	-0.504468	0.704468							3.00	-0.333333	0.324906	0.305037	-0.970498	0.303832
19	1	0														3.00	-0.5	0.308233	0.104919	-1.10447	0.104468					58.00	1.00	2.00	-0.1	0.308233	0.745645	-0.704468	0.504468
19	1	1														4.00	-0.6	0.308233	0.051716	-1.20447	0.00446777							3.00	-2.478*	0.31668	7.95584e-15	-3.09881	-1.85675
19	2	0														5.00	0.1	0.308233	0.745645	-0.504468	0.704468							4.00	-2.478*	0.31668	7.95584e-15	-3.09881	-1.85675
19	2	1														6.00	-0.5	0.308233	0.104919	-1.10447	0.104468						2.00	1.00	0.1	0.308233	0.745645	-0.504468	0.704468
19	2	1														7.00	-0.1	0.308233	0.745645	-0.704468	0.504468							3.00	-2.378*	0.31668	8.72594e-14	-2.99881	-1.75675
19	2	0														8.00	-.800*	0.308233	0.0095116	-1.40447	-0.195532							4.00	-2.378*	0.31668	8.72594e-14	-2.99881	-1.75675
19	2	0														9.00	0.2	0.308233	0.516499	-0.404468	0.804468						3.00	1.00	2.478*	0.31668	7.95584e-15	1.85675	3.09881
19	2	0														10.00	-0.6	0.308233	0.051716	-1.20447	0.00446777							2.00	2.378*	0.31668	8.72594e-14	1.75675	2.99881
19	2	1														11.00	-0.5	0.308233	0.104919	-1.10447	0.104468							4.00	-1.249e-15	0.324906	1	-0.637165	0.637165
19	2	1														13.00	-0.3	0.308233	0.33052	-0.904468	0.304468						4.00	1.00	2.478*	0.31668	7.95584e-15	1.85675	3.09881
19	2	0														14.00	-0.1	0.308233	0.745645	-0.704468	0.504468							2.00	2.378*	0.31668	8.72594e-14	1.75675	2.99881
19	2	0														15.00	-0.5	0.308233	0.104919	-1.10447	0.104468							3.00	1.249e-15	0.324906	1	-0.637165	0.637165
19	3	0														16.00	-0.3	0.308233	0.33052	-0.904468	0.304468					59.00	1.00	2.00	-0.2	0.308233	0.516499	-0.804468	0.404468
19	3	0														17.00	-0.2	0.308233	0.516499	-0.804468	0.404468							3.00	-2.144*	0.31668	1.63884e-11	-2.76548	-1.52341
19	3	1														18.00	-0.1	0.308233	0.745645	-0.704468	0.504468							4.00	-2.922*	0.31668	6.43001e-20	-3.54325	-2.30119
19	3	3														19.00	-0.2	0.308233	0.516499	-0.804468	0.404468						2.00	1.00	0.2	0.308233	0.516499	-0.404468	0.804468
19	3	3														20.00	-0.4	0.308233	0.194524	-1.00447	0.204468							3.00	-1.944*	0.31668	9.80061e-10	-2.56548	-1.32341
19	3	2														21.00	-0.2	0.308233	0.516499	-0.804468	0.404468							4.00	-2.722*	0.31668	1.56328e-17	-3.34325	-2.10119
19	3	2														22.00	4.44089e-16	0.308233	1	-0.604468	0.604468						3.00	1.00	2.144*	0.31668	1.63884e-11	1.52341	2.76548
19	3	3														23.00	-0.4	0.308233	0.194524	-1.00447	0.204468							2.00	1.944*	0.31668	9.80061e-10	1.32341	2.56548
19	3	2														24.00	-0.2	0.308233	0.516499	-0.804468	0.404468							4.00	-.778*	0.324906	0.016758	-1.41494	-0.140613
19	4	2														25.00	-0.2	0.308233	0.516499	-0.804468	0.404468						4.00	1.00	2.922*	0.31668	6.43001e-20	2.30119	3.54325
19	4	3														26.00	-0.2	0.308233	0.516499	-0.804468	0.404468							2.00	2.722*	0.31668	1.56328e-17	2.10119	3.34325
19	4	4														27.00	-.800*	0.308233	0.0095116	-1.40447	-0.195532							3.00	.778*	0.324906	0.016758	0.140613	1.41494
19	4	2														28.00	-0.1	0.308233	0.745645	-0.704468	0.504468					60.00	1.00	2.00	0.6	0.308233	0.051716	-0.00446777	1.20447
19	4	3														29.00	-0.3	0.308233	0.33052	-0.904468	0.304468							3.00	-2.422*	0.31668	3.04351e-14	-3.04325	-1.80119
19	4	3														30.00	0.2	0.308233	0.516499	-0.404468	0.804468							4.00	-2.311*	0.31668	4.09639e-13	-2.93214	-1.69008
19	4	2														31.00	-0.1	0.308233	0.745645	-0.704468	0.504468						2.00	1.00	-0.6	0.308233	0.051716	-1.20447	0.00446777
19	4	2														32.00	-1.100*	0.308233	0.00036661	-1.70447	-0.495532							3.00	-3.022*	0.31668	3.61582e-21	-3.64325	-2.40119
19	4	1														33.00	4.44089e-16	0.308233	1	-0.604468	0.604468							4.00	-2.911*	0.31668	8.80567e-20	-3.53214	-2.29008
20	1	0														34.00	-0.3	0.308233	0.33052	-0.904468	0.304468						3.00	1.00	2.422*	0.31668	3.04351e-14	1.80119	3.04325
20	1	1														35.00	-0.3	0.308233	0.33052	-0.904468	0.304468							2.00	3.022*	0.31668	3.61582e-21	2.40119	3.64325
20	1	1														36.00	-0.4	0.308233	0.194524	-1.00447	0.204468							4.00	0.111111	0.324906	0.7324	-0.526054	0.748276
20	1	1														37.00	0.2	0.308233	0.516499	-0.404468	0.804468						4.00	1.00	2.311*	0.31668	4.09639e-13	1.69008	2.93214
20	1	1														38.00	-0.1	0.308233	0.745645	-0.704468	0.504468							2.00	2.911*	0.31668	8.80567e-20	2.29008	3.53214
20	1	0														39.00	-0.5	0.308233	0.104919	-1.10447	0.104468							3.00	-0.111111	0.324906	0.7324	-0.748276	0.526054
20	1	1														40.00	-0.3	0.308233	0.33052	-0.904468	0.304468					61.00	1.00	2.00	0.4	0.308233	0.194524	-0.204468	1.00447
20	1	0														41.00	-0.5	0.308233	0.104919	-1.10447	0.104468							3.00	-2.711*	0.31668	2.09935e-17	-3.33214	-2.09008
20	1	0														42.00	-0.5	0.308233	0.104919	-1.10447	0.104468							4.00	-2.489*	0.31668	6.06316e-15	-3.10992	-1.86786
20	1	1														43.00	0.1	0.308233	0.745645	-0.504468	0.704468						2.00	1.00	-0.4	0.308233	0.194524	-1.00447	0.204468
20	2	1														44.00	-0.3	0.308233	0.33052	-0.904468	0.304468							3.00	-3.111*	0.31668	2.60283e-22	-3.73214	-2.49008
20	2	1														45.00	-0.5	0.308233	0.104919	-1.10447	0.104468							4.00	-2.889*	0.31668	1.6461e-19	-3.50992	-2.26786
20	2	1														46.00	-0.2	0.308233	0.516499	-0.804468	0.404468						3.00	1.00	2.711*	0.31668	2.09935e-17	2.09008	3.33214
20	2	1														47.00	-2.77556e-16	0.308233	1	-0.604468	0.604468							2.00	3.111*	0.31668	2.60283e-22	2.49008	3.73214
20	2	1														48.00	-6.66134e-16	0.308233	1	-0.604468	0.604468							4.00	0.222222	0.324906	0.494076	-0.414943	0.859387
20	2	1														49.00	-0.5	0.308233	0.104919	-1.10447	0.104468						4.00	1.00	2.489*	0.31668	6.06316e-15	1.86786	3.10992
20	2	0														50.00	-0.3	0.308233	0.33052	-0.904468	0.304468							2.00	2.889*	0.31668	1.6461e-19	2.26786	3.50992
20	2	0														51.00	-0.2	0.308233	0.516499	-0.804468	0.404468							3.00	-0.222222	0.324906	0.494076	-0.859387	0.414943
20	2	1														52.00	-0.1	0.308233	0.745645	-0.704468	0.504468					62.00	1.00	2.00	-2.44249e-15	0.308233	1	-0.604468	0.604468
20	2	1														53.00	-0.6	0.308233	0.051716	-1.20447	0.00446777							3.00	-2.311*	0.31668	4.09639e-13	-2.93214	-1.69008
20	3	1														54.00	-0.4	0.308233	0.194524	-1.00447	0.204468							4.00	-1.978*	0.31668	5.08432e-10	-2.59881	-1.35675
20	3	1														55.00	-0.2	0.308233	0.516499	-0.804468	0.404468						2.00	1.00	2.44249e-15	0.308233	1	-0.604468	0.604468
20	3	1														56.00	-0.1	0.308233	0.745645	-0.704468	0.504468							3.00	-2.311*	0.31668	4.09639e-13	-2.93214	-1.69008
20	3	1														57.00	-0.4	0.308233	0.194524	-1.00447	0.204468							4.00	-1.978*	0.31668	5.08432e-10	-2.59881	-1.35675
20	3	2														58.00	-0.1	0.308233	0.745645	-0.704468	0.504468						3.00	1.00	2.311*	0.31668	4.09639e-13	1.69008	2.93214
20	3	2														59.00	-0.1	0.308233	0.745645	-0.704468	0.504468							2.00	2.311*	0.31668	4.09639e-13	1.69008	2.93214
20	3	3														60.00	-0.6	0.308233	0.051716	-1.20447	0.00446777							4.00	0.333333	0.324906	0.305037	-0.303832	0.970498
20	3	2														61.00	-0.2	0.308233	0.516499	-0.804468	0.404468						4.00	1.00	1.978*	0.31668	5.08432e-10	1.35675	2.59881
20	3	3														62.00	-0.6	0.308233	0.051716	-1.20447	0.00446777							2.00	1.978*	0.31668	5.08432e-10	1.35675	2.59881
20	4	3														63.00	-0.2	0.308233	0.516499	-0.804468	0.404468							3.00	-0.333333	0.324906	0.305037	-0.970498	0.303832
20	4	3													13.00	1.00	-.700*	0.308233	0.0232454	-1.30447	-0.0955322					63.00	1.00	2.00	-0.1	0.308233	0.745645	-0.704468	0.504468
20	4	3														2.00	0.4	0.308233	0.194524	-0.204468	1.00447							3.00	-2.711*	0.31668	2.09935e-17	-3.33214	-2.09008
20	4	2														3.00	-0.2	0.308233	0.516499	-0.804468	0.404468							4.00	-2.822*	0.31668	1.04772e-18	-3.44325	-2.20119
20	4	3														4.00	-0.3	0.308233	0.33052	-0.904468	0.304468						2.00	1.00	0.1	0.308233	0.745645	-0.504468	0.704468
20	4	3														5.00	0.4	0.308233	0.194524	-0.204468	1.00447							3.00	-2.611*	0.31668	2.8384e-16	-3.23214	-1.99008
20	4	3														6.00	-0.2	0.308233	0.516499	-0.804468	0.404468							4.00	-2.722*	0.31668	1.56328e-17	-3.34325	-2.10119
20	4	4														7.00	0.2	0.308233	0.516499	-0.404468	0.804468						3.00	1.00	2.711*	0.31668	2.09935e-17	2.09008	3.33214
20	4	3														8.00	-0.5	0.308233	0.104919	-1.10447	0.104468							2.00	2.611*	0.31668	2.8384e-16	1.99008	3.23214
21	1	0														9.00	0.5	0.308233	0.104919	-0.104468	1.10447							4.00	-0.111111	0.324906	0.7324	-0.748276	0.526054
21	1	0														10.00	-0.3	0.308233	0.33052	-0.904468	0.304468						4.00	1.00	2.822*	0.31668	1.04772e-18	2.20119	3.44325
21	1	0														11.00	-0.2	0.308233	0.516499	-0.804468	0.404468							2.00	2.722*	0.31668	1.56328e-17	2.10119	3.34325
21	1	0														12.00	0.3	0.308233	0.33052	-0.304468	0.904468							3.00	0.111111	0.324906	0.7324	-0.526054	0.748276
21	1	0														14.00	0.2	0.308233	0.516499	-0.404468	0.804468					Based on estimated marginal means
21	1	2														15.00	-0.2	0.308233	0.516499	-0.804468	0.404468					*. The mean difference is significant at the 0.05 level.
21	1	1														16.00	5.55112e-17	0.308233	1	-0.604468	0.604468					b. Adjustment for multiple comparisons: Least Significant Difference (equivalent to no adjustments).
21	1	1														17.00	0.1	0.308233	0.745645	-0.504468	0.704468
21	1	0														18.00	0.2	0.308233	0.516499	-0.404468	0.804468
21	1	0														19.00	0.1	0.308233	0.745645	-0.504468	0.704468
21	2	1														20.00	-0.1	0.308233	0.745645	-0.704468	0.504468
21	2	1														21.00	0.1	0.308233	0.745645	-0.504468	0.704468
21	2	1														22.00	0.3	0.308233	0.33052	-0.304468	0.904468
21	2	1														23.00	-0.1	0.308233	0.745645	-0.704468	0.504468
21	2	0														24.00	0.1	0.308233	0.745645	-0.504468	0.704468
21	2	1														25.00	0.1	0.308233	0.745645	-0.504468	0.704468
21	2	1														26.00	0.1	0.308233	0.745645	-0.504468	0.704468
21	2	1														27.00	-0.5	0.308233	0.104919	-1.10447	0.104468
21	2	1														28.00	0.2	0.308233	0.516499	-0.404468	0.804468
21	2	1														29.00	-4.16334e-16	0.308233	1	-0.604468	0.604468
21	3	0														30.00	0.5	0.308233	0.104919	-0.104468	1.10447
21	3	1														31.00	0.2	0.308233	0.516499	-0.404468	0.804468
21	3	1														32.00	-.800*	0.308233	0.0095116	-1.40447	-0.195532
21	3	2														33.00	0.3	0.308233	0.33052	-0.304468	0.904468
21	3	2														34.00	-8.32667e-16	0.308233	1	-0.604468	0.604468
21	3	3														35.00	-1.11022e-16	0.308233	1	-0.604468	0.604468
21	3	3														36.00	-0.1	0.308233	0.745645	-0.704468	0.504468
21	3	3														37.00	0.5	0.308233	0.104919	-0.104468	1.10447
21	3	2														38.00	0.2	0.308233	0.516499	-0.404468	0.804468
21	4	3														39.00	-0.2	0.308233	0.516499	-0.804468	0.404468
21	4	3														40.00	1.16573e-15	0.308233	1	-0.604468	0.604468
21	4	3														41.00	-0.2	0.308233	0.516499	-0.804468	0.404468
21	4	4														42.00	-0.2	0.308233	0.516499	-0.804468	0.404468
21	4	4														43.00	0.4	0.308233	0.194524	-0.204468	1.00447
21	4	3														44.00	-5.55112e-17	0.308233	1	-0.604468	0.604468
21	4	2														45.00	-0.2	0.308233	0.516499	-0.804468	0.404468
21	4	2														46.00	0.1	0.308233	0.745645	-0.504468	0.704468
21	4	1														47.00	0.3	0.308233	0.33052	-0.304468	0.904468
22	1	1														48.00	0.3	0.308233	0.33052	-0.304468	0.904468
22	1	0														49.00	-0.2	0.308233	0.516499	-0.804468	0.404468
22	1	0														50.00	-4.996e-16	0.308233	1	-0.604468	0.604468
22	1	0														51.00	0.1	0.308233	0.745645	-0.504468	0.704468
22	1	1														52.00	0.2	0.308233	0.516499	-0.404468	0.804468
22	1	0														53.00	-0.3	0.308233	0.33052	-0.904468	0.304468
22	1	0														54.00	-0.1	0.308233	0.745645	-0.704468	0.504468
22	1	0														55.00	0.1	0.308233	0.745645	-0.504468	0.704468
22	1	0														56.00	0.2	0.308233	0.516499	-0.404468	0.804468
22	1	0														57.00	-0.1	0.308233	0.745645	-0.704468	0.504468
22	2	1														58.00	0.2	0.308233	0.516499	-0.404468	0.804468
22	2	0														59.00	0.2	0.308233	0.516499	-0.404468	0.804468
22	2	0														60.00	-0.3	0.308233	0.33052	-0.904468	0.304468
22	2	1														61.00	0.1	0.308233	0.745645	-0.504468	0.704468
22	2	0														62.00	-0.3	0.308233	0.33052	-0.904468	0.304468
22	2	1														63.00	0.1	0.308233	0.745645	-0.504468	0.704468
22	2	0													14.00	1.00	-.900*	0.308233	0.00353839	-1.50447	-0.295532
22	2	0														2.00	0.2	0.308233	0.516499	-0.404468	0.804468
22	2	1														3.00	-0.4	0.308233	0.194524	-1.00447	0.204468
22	2	1														4.00	-0.5	0.308233	0.104919	-1.10447	0.104468
22	3	1														5.00	0.2	0.308233	0.516499	-0.404468	0.804468
22	3	2														6.00	-0.4	0.308233	0.194524	-1.00447	0.204468
22	3	2														7.00	-9.99201e-16	0.308233	1	-0.604468	0.604468
22	3	4														8.00	-.700*	0.308233	0.0232454	-1.30447	-0.0955322
22	3	3														9.00	0.3	0.308233	0.33052	-0.304468	0.904468
22	3	2														10.00	-0.5	0.308233	0.104919	-1.10447	0.104468
22	3	3														11.00	-0.4	0.308233	0.194524	-1.00447	0.204468
22	3	2														12.00	0.1	0.308233	0.745645	-0.504468	0.704468
22	3	2														13.00	-0.2	0.308233	0.516499	-0.804468	0.404468
22	4	4														15.00	-0.4	0.308233	0.194524	-1.00447	0.204468
22	4	3														16.00	-0.2	0.308233	0.516499	-0.804468	0.404468
22	4	3														17.00	-0.1	0.308233	0.745645	-0.704468	0.504468
22	4	2														18.00	-5.55112e-17	0.308233	1	-0.604468	0.604468
22	4	2														19.00	-0.1	0.308233	0.745645	-0.704468	0.504468
22	4	2														20.00	-0.3	0.308233	0.33052	-0.904468	0.304468
22	4	2														21.00	-0.1	0.308233	0.745645	-0.704468	0.504468
22	4	3														22.00	0.1	0.308233	0.745645	-0.504468	0.704468
22	4	2														23.00	-0.3	0.308233	0.33052	-0.904468	0.304468
23	1	0														24.00	-0.1	0.308233	0.745645	-0.704468	0.504468
23	1	1														25.00	-0.1	0.308233	0.745645	-0.704468	0.504468
23	1	1														26.00	-0.1	0.308233	0.745645	-0.704468	0.504468
23	1	0														27.00	-.700*	0.308233	0.0232454	-1.30447	-0.0955322
23	1	0														28.00	-6.66134e-16	0.308233	1	-0.604468	0.604468
23	1	1														29.00	-0.2	0.308233	0.516499	-0.804468	0.404468
23	1	0														30.00	0.3	0.308233	0.33052	-0.304468	0.904468
23	1	1														31.00	1.11022e-16	0.308233	1	-0.604468	0.604468
23	1	1														32.00	-1.000*	0.308233	0.00119554	-1.60447	-0.395532
23	1	1														33.00	0.1	0.308233	0.745645	-0.504468	0.704468
23	2	1														34.00	-0.2	0.308233	0.516499	-0.804468	0.404468
23	2	1														35.00	-0.2	0.308233	0.516499	-0.804468	0.404468
23	2	1														36.00	-0.3	0.308233	0.33052	-0.904468	0.304468
23	2	0														37.00	0.3	0.308233	0.33052	-0.304468	0.904468
23	2	0														38.00	1.11022e-15	0.308233	1	-0.604468	0.604468
23	2	1														39.00	-0.4	0.308233	0.194524	-1.00447	0.204468
23	2	1														40.00	-0.2	0.308233	0.516499	-0.804468	0.404468
23	2	1														41.00	-0.4	0.308233	0.194524	-1.00447	0.204468
23	2	0														42.00	-0.4	0.308233	0.194524	-1.00447	0.204468
23	2	0														43.00	0.2	0.308233	0.516499	-0.404468	0.804468
23	3	2														44.00	-0.2	0.308233	0.516499	-0.804468	0.404468
23	3	2														45.00	-0.4	0.308233	0.194524	-1.00447	0.204468
23	3	2														46.00	-0.1	0.308233	0.745645	-0.704468	0.504468
23	3	3														47.00	0.1	0.308233	0.745645	-0.504468	0.704468
23	3	2														48.00	0.1	0.308233	0.745645	-0.504468	0.704468
23	3	3														49.00	-0.4	0.308233	0.194524	-1.00447	0.204468
23	3	3														50.00	-0.2	0.308233	0.516499	-0.804468	0.404468
23	3	3														51.00	-0.1	0.308233	0.745645	-0.704468	0.504468
23	3	2														52.00	-6.66134e-16	0.308233	1	-0.604468	0.604468
23	4	2														53.00	-0.5	0.308233	0.104919	-1.10447	0.104468
23	4	3														54.00	-0.3	0.308233	0.33052	-0.904468	0.304468
23	4	4														55.00	-0.1	0.308233	0.745645	-0.704468	0.504468
23	4	2														56.00	-5.55112e-16	0.308233	1	-0.604468	0.604468
23	4	2														57.00	-0.3	0.308233	0.33052	-0.904468	0.304468
23	4	2														58.00	-6.66134e-16	0.308233	1	-0.604468	0.604468
23	4	2														59.00	-9.15934e-16	0.308233	1	-0.604468	0.604468
23	4	3														60.00	-0.5	0.308233	0.104919	-1.10447	0.104468
23	4	2														61.00	-0.1	0.308233	0.745645	-0.704468	0.504468
24	1	1														62.00	-0.5	0.308233	0.104919	-1.10447	0.104468
24	1	0														63.00	-0.1	0.308233	0.745645	-0.704468	0.504468
24	1	0													15.00	1.00	-0.5	0.308233	0.104919	-1.10447	0.104468
24	1	0														2.00	0.6	0.308233	0.051716	-0.00446777	1.20447
24	1	0														3.00	-1.77636e-15	0.308233	1	-0.604468	0.604468
24	1	1														4.00	-0.1	0.308233	0.745645	-0.704468	0.504468
24	1	0														5.00	0.6	0.308233	0.051716	-0.00446777	1.20447
24	1	1														6.00	-9.71445e-17	0.308233	1	-0.604468	0.604468
24	1	1														7.00	0.4	0.308233	0.194524	-0.204468	1.00447
24	1	0														8.00	-0.3	0.308233	0.33052	-0.904468	0.304468
24	2	0														9.00	.700*	0.308233	0.0232454	0.0955322	1.30447
24	2	0														10.00	-0.1	0.308233	0.745645	-0.704468	0.504468
24	2	0														11.00	-5.55112e-17	0.308233	1	-0.604468	0.604468
24	2	0														12.00	0.5	0.308233	0.104919	-0.104468	1.10447
24	2	0														13.00	0.2	0.308233	0.516499	-0.404468	0.804468
24	2	0														14.00	0.4	0.308233	0.194524	-0.204468	1.00447
24	2	0														16.00	0.2	0.308233	0.516499	-0.404468	0.804468
24	2	0														17.00	0.3	0.308233	0.33052	-0.304468	0.904468
24	2	1														18.00	0.4	0.308233	0.194524	-0.204468	1.00447
24	2	0														19.00	0.3	0.308233	0.33052	-0.304468	0.904468
24	3	2														20.00	0.1	0.308233	0.745645	-0.504468	0.704468
24	3	3														21.00	0.3	0.308233	0.33052	-0.304468	0.904468
24	3	3														22.00	0.5	0.308233	0.104919	-0.104468	1.10447
24	3	5														23.00	0.1	0.308233	0.745645	-0.504468	0.704468
24	3	4														24.00	0.3	0.308233	0.33052	-0.304468	0.904468
24	3	3														25.00	0.3	0.308233	0.33052	-0.304468	0.904468
24	3	5														26.00	0.3	0.308233	0.33052	-0.304468	0.904468
24	3	2														27.00	-0.3	0.308233	0.33052	-0.904468	0.304468
24	3	2														28.00	0.4	0.308233	0.194524	-0.204468	1.00447
24	4	2														29.00	0.2	0.308233	0.516499	-0.404468	0.804468
24	4	3														30.00	.700*	0.308233	0.0232454	0.0955322	1.30447
24	4	4														31.00	0.4	0.308233	0.194524	-0.204468	1.00447
24	4	2														32.00	-0.6	0.308233	0.051716	-1.20447	0.00446777
24	4	3														33.00	0.5	0.308233	0.104919	-0.104468	1.10447
24	4	4														34.00	0.2	0.308233	0.516499	-0.404468	0.804468
24	4	3														35.00	0.2	0.308233	0.516499	-0.404468	0.804468
24	4	3														36.00	0.1	0.308233	0.745645	-0.504468	0.704468
24	4	4														37.00	.700*	0.308233	0.0232454	0.0955322	1.30447
25	1	1														38.00	0.4	0.308233	0.194524	-0.204468	1.00447
25	1	0														39.00	-6.66134e-16	0.308233	1	-0.604468	0.604468
25	1	0														40.00	0.2	0.308233	0.516499	-0.404468	0.804468
25	1	0														41.00	-2.77556e-16	0.308233	1	-0.604468	0.604468
25	1	0														42.00	1.38778e-17	0.308233	1	-0.604468	0.604468
25	1	1														43.00	0.6	0.308233	0.051716	-0.00446777	1.20447
25	1	1														44.00	0.2	0.308233	0.516499	-0.404468	0.804468
25	1	0														45.00	-3.33067e-16	0.308233	1	-0.604468	0.604468
25	1	0														46.00	0.3	0.308233	0.33052	-0.304468	0.904468
25	1	1														47.00	0.5	0.308233	0.104919	-0.104468	1.10447
25	2	1														48.00	0.5	0.308233	0.104919	-0.104468	1.10447
25	2	1														49.00	-2.22045e-16	0.308233	1	-0.604468	0.604468
25	2	1														50.00	0.2	0.308233	0.516499	-0.404468	0.804468
25	2	0														51.00	0.3	0.308233	0.33052	-0.304468	0.904468
25	2	1														52.00	0.4	0.308233	0.194524	-0.204468	1.00447
25	2	1														53.00	-0.1	0.308233	0.745645	-0.704468	0.504468
25	2	0														54.00	0.1	0.308233	0.745645	-0.504468	0.704468
25	2	1														55.00	0.3	0.308233	0.33052	-0.304468	0.904468
25	2	0														56.00	0.4	0.308233	0.194524	-0.204468	1.00447
25	2	1														57.00	0.1	0.308233	0.745645	-0.504468	0.704468
25	3	2														58.00	0.4	0.308233	0.194524	-0.204468	1.00447
25	3	3														59.00	0.4	0.308233	0.194524	-0.204468	1.00447
25	3	6														60.00	-0.1	0.308233	0.745645	-0.704468	0.504468
25	3	5														61.00	0.3	0.308233	0.33052	-0.304468	0.904468
25	3	3														62.00	-0.1	0.308233	0.745645	-0.704468	0.504468
25	3	4														63.00	0.3	0.308233	0.33052	-0.304468	0.904468
25	3	3													16.00	1.00	-.700*	0.308233	0.0232454	-1.30447	-0.0955322
25	3	3														2.00	0.4	0.308233	0.194524	-0.204468	1.00447
25	3	2														3.00	-0.2	0.308233	0.516499	-0.804468	0.404468
25	4	4														4.00	-0.3	0.308233	0.33052	-0.904468	0.304468
25	4	5														5.00	0.4	0.308233	0.194524	-0.204468	1.00447
25	4	3														6.00	-0.2	0.308233	0.516499	-0.804468	0.404468
25	4	5														7.00	0.2	0.308233	0.516499	-0.404468	0.804468
25	4	4														8.00	-0.5	0.308233	0.104919	-1.10447	0.104468
25	4	5														9.00	0.5	0.308233	0.104919	-0.104468	1.10447
25	4	4														10.00	-0.3	0.308233	0.33052	-0.904468	0.304468
25	4	4														11.00	-0.2	0.308233	0.516499	-0.804468	0.404468
25	4	3														12.00	0.3	0.308233	0.33052	-0.304468	0.904468
26	1	0														13.00	-5.55112e-17	0.308233	1	-0.604468	0.604468
26	1	1														14.00	0.2	0.308233	0.516499	-0.404468	0.804468
26	1	0														15.00	-0.2	0.308233	0.516499	-0.804468	0.404468
26	1	1														17.00	0.1	0.308233	0.745645	-0.504468	0.704468
26	1	1														18.00	0.2	0.308233	0.516499	-0.404468	0.804468
26	1	0														19.00	0.1	0.308233	0.745645	-0.504468	0.704468
26	1	0														20.00	-0.1	0.308233	0.745645	-0.704468	0.504468
26	1	0														21.00	0.1	0.308233	0.745645	-0.504468	0.704468
26	1	0														22.00	0.3	0.308233	0.33052	-0.304468	0.904468
26	1	1														23.00	-0.1	0.308233	0.745645	-0.704468	0.504468
26	2	1														24.00	0.1	0.308233	0.745645	-0.504468	0.704468
26	2	0														25.00	0.1	0.308233	0.745645	-0.504468	0.704468
26	2	1														26.00	0.1	0.308233	0.745645	-0.504468	0.704468
26	2	0														27.00	-0.5	0.308233	0.104919	-1.10447	0.104468
26	2	0														28.00	0.2	0.308233	0.516499	-0.404468	0.804468
26	2	0														29.00	-4.30211e-16	0.308233	1	-0.604468	0.604468
26	2	1														30.00	0.5	0.308233	0.104919	-0.104468	1.10447
26	2	0														31.00	0.2	0.308233	0.516499	-0.404468	0.804468
26	2	0														32.00	-.800*	0.308233	0.0095116	-1.40447	-0.195532
26	2	0														33.00	0.3	0.308233	0.33052	-0.304468	0.904468
26	3	3														34.00	-8.88178e-16	0.308233	1	-0.604468	0.604468
26	3	5														35.00	0	0.308233	1	-0.604468	0.604468
26	3	4														36.00	-0.1	0.308233	0.745645	-0.704468	0.504468
26	3	5														37.00	0.5	0.308233	0.104919	-0.104468	1.10447
26	3	4														38.00	0.2	0.308233	0.516499	-0.404468	0.804468
26	3	3														39.00	-0.2	0.308233	0.516499	-0.804468	0.404468
26	3	4														40.00	1.11022e-15	0.308233	1	-0.604468	0.604468
26	3	3														41.00	-0.2	0.308233	0.516499	-0.804468	0.404468
26	3	3														42.00	-0.2	0.308233	0.516499	-0.804468	0.404468
26	4	4														43.00	0.4	0.308233	0.194524	-0.204468	1.00447
26	4	4														44.00	-5.55112e-17	0.308233	1	-0.604468	0.604468
26	4	3														45.00	-0.2	0.308233	0.516499	-0.804468	0.404468
26	4	4														46.00	0.1	0.308233	0.745645	-0.504468	0.704468
26	4	3														47.00	0.3	0.308233	0.33052	-0.304468	0.904468
26	4	4														48.00	0.3	0.308233	0.33052	-0.304468	0.904468
26	4	4														49.00	-0.2	0.308233	0.516499	-0.804468	0.404468
26	4	4														50.00	-5.55112e-16	0.308233	1	-0.604468	0.604468
26	4	4														51.00	0.1	0.308233	0.745645	-0.504468	0.704468
27	1	1														52.00	0.2	0.308233	0.516499	-0.404468	0.804468
27	1	0														53.00	-0.3	0.308233	0.33052	-0.904468	0.304468
27	1	1														54.00	-0.1	0.308233	0.745645	-0.704468	0.504468
27	1	1														55.00	0.1	0.308233	0.745645	-0.504468	0.704468
27	1	0														56.00	0.2	0.308233	0.516499	-0.404468	0.804468
27	1	2														57.00	-0.1	0.308233	0.745645	-0.704468	0.504468
27	1	1														58.00	0.2	0.308233	0.516499	-0.404468	0.804468
27	1	1														59.00	0.2	0.308233	0.516499	-0.404468	0.804468
27	1	2														60.00	-0.3	0.308233	0.33052	-0.904468	0.304468
27	1	1														61.00	0.1	0.308233	0.745645	-0.504468	0.704468
27	2	1														62.00	-0.3	0.308233	0.33052	-0.904468	0.304468
27	2	1														63.00	0.1	0.308233	0.745645	-0.504468	0.704468
27	2	1													17.00	1.00	-.800*	0.308233	0.0095116	-1.40447	-0.195532
27	2	1														2.00	0.3	0.308233	0.33052	-0.304468	0.904468
27	2	2														3.00	-0.3	0.308233	0.33052	-0.904468	0.304468
27	2	1														4.00	-0.4	0.308233	0.194524	-1.00447	0.204468
27	2	2														5.00	0.3	0.308233	0.33052	-0.304468	0.904468
27	2	2														6.00	-0.3	0.308233	0.33052	-0.904468	0.304468
27	2	2														7.00	0.1	0.308233	0.745645	-0.504468	0.704468
27	2	1														8.00	-0.6	0.308233	0.051716	-1.20447	0.00446777
27	3	3														9.00	0.4	0.308233	0.194524	-0.204468	1.00447
27	3	3														10.00	-0.4	0.308233	0.194524	-1.00447	0.204468
27	3	4														11.00	-0.3	0.308233	0.33052	-0.904468	0.304468
27	3	4														12.00	0.2	0.308233	0.516499	-0.404468	0.804468
27	3	5														13.00	-0.1	0.308233	0.745645	-0.704468	0.504468
27	3	4														14.00	0.1	0.308233	0.745645	-0.504468	0.704468
27	3	4														15.00	-0.3	0.308233	0.33052	-0.904468	0.304468
27	3	4														16.00	-0.1	0.308233	0.745645	-0.704468	0.504468
27	3	4														18.00	0.1	0.308233	0.745645	-0.504468	0.704468
27	4	6														19.00	7.77156e-16	0.308233	1	-0.604468	0.604468
27	4	4														20.00	-0.2	0.308233	0.516499	-0.804468	0.404468
27	4	4														21.00	-4.996e-16	0.308233	1	-0.604468	0.604468
27	4	4														22.00	0.2	0.308233	0.516499	-0.404468	0.804468
27	4	4														23.00	-0.2	0.308233	0.516499	-0.804468	0.404468
27	4	4														24.00	-9.99201e-16	0.308233	1	-0.604468	0.604468
27	4	4														25.00	-2.66454e-15	0.308233	1	-0.604468	0.604468
27	4	4														26.00	-8.88178e-16	0.308233	1	-0.604468	0.604468
27	4	4														27.00	-0.6	0.308233	0.051716	-1.20447	0.00446777
28	1	0														28.00	0.1	0.308233	0.745645	-0.504468	0.704468
28	1	1														29.00	-0.1	0.308233	0.745645	-0.704468	0.504468
28	1	0														30.00	0.4	0.308233	0.194524	-0.204468	1.00447
28	1	1														31.00	0.1	0.308233	0.745645	-0.504468	0.704468
28	1	1														32.00	-.900*	0.308233	0.00353839	-1.50447	-0.295532
28	1	0														33.00	0.2	0.308233	0.516499	-0.404468	0.804468
28	1	0														34.00	-0.1	0.308233	0.745645	-0.704468	0.504468
28	1	0														35.00	-0.1	0.308233	0.745645	-0.704468	0.504468
28	1	0														36.00	-0.2	0.308233	0.516499	-0.804468	0.404468
28	1	0														37.00	0.4	0.308233	0.194524	-0.204468	1.00447
28	2	0														38.00	0.1	0.308233	0.745645	-0.504468	0.704468
28	2	0														39.00	-0.3	0.308233	0.33052	-0.904468	0.304468
28	2	0														40.00	-0.1	0.308233	0.745645	-0.704468	0.504468
28	2	1														41.00	-0.3	0.308233	0.33052	-0.904468	0.304468
28	2	0														42.00	-0.3	0.308233	0.33052	-0.904468	0.304468
28	2	0														43.00	0.3	0.308233	0.33052	-0.304468	0.904468
28	2	0														44.00	-0.1	0.308233	0.745645	-0.704468	0.504468
28	2	1														45.00	-0.3	0.308233	0.33052	-0.904468	0.304468
28	2	0														46.00	-5.55112e-16	0.308233	1	-0.604468	0.604468
28	2	0														47.00	0.2	0.308233	0.516499	-0.404468	0.804468
28	3	5														48.00	0.2	0.308233	0.516499	-0.404468	0.804468
28	3	5														49.00	-0.3	0.308233	0.33052	-0.904468	0.304468
28	3	4														50.00	-0.1	0.308233	0.745645	-0.704468	0.504468
28	3	5														51.00	-7.77156e-16	0.308233	1	-0.604468	0.604468
28	3	4														52.00	0.1	0.308233	0.745645	-0.504468	0.704468
28	3	4														53.00	-0.4	0.308233	0.194524	-1.00447	0.204468
28	3	4														54.00	-0.2	0.308233	0.516499	-0.804468	0.404468
28	3	4														55.00	-8.88178e-16	0.308233	1	-0.604468	0.604468
28	3	2														56.00	0.1	0.308233	0.745645	-0.504468	0.704468
28	4	3														57.00	-0.2	0.308233	0.516499	-0.804468	0.404468
28	4	4														58.00	0.1	0.308233	0.745645	-0.504468	0.704468
28	4	4														59.00	0.1	0.308233	0.745645	-0.504468	0.704468
28	4	2														60.00	-0.4	0.308233	0.194524	-1.00447	0.204468
28	4	3														61.00	-1.05471e-15	0.308233	1	-0.604468	0.604468
28	4	3														62.00	-0.4	0.308233	0.194524	-1.00447	0.204468
28	4	4														63.00	-9.76996e-15	0.308233	1	-0.604468	0.604468
28	4	3													18.00	1.00	-.900*	0.308233	0.00353839	-1.50447	-0.295532
28	4	3														2.00	0.2	0.308233	0.516499	-0.404468	0.804468
29	1	0														3.00	-0.4	0.308233	0.194524	-1.00447	0.204468
29	1	1														4.00	-0.5	0.308233	0.104919	-1.10447	0.104468
29	1	0														5.00	0.2	0.308233	0.516499	-0.404468	0.804468
29	1	0														6.00	-0.4	0.308233	0.194524	-1.00447	0.204468
29	1	1														7.00	-9.99201e-16	0.308233	1	-0.604468	0.604468
29	1	1														8.00	-.700*	0.308233	0.0232454	-1.30447	-0.0955322
29	1	1														9.00	0.3	0.308233	0.33052	-0.304468	0.904468
29	1	1														10.00	-0.5	0.308233	0.104919	-1.10447	0.104468
29	1	0														11.00	-0.4	0.308233	0.194524	-1.00447	0.204468
29	1	0														12.00	0.1	0.308233	0.745645	-0.504468	0.704468
29	2	0														13.00	-0.2	0.308233	0.516499	-0.804468	0.404468
29	2	0														14.00	5.55112e-17	0.308233	1	-0.604468	0.604468
29	2	0														15.00	-0.4	0.308233	0.194524	-1.00447	0.204468
29	2	1														16.00	-0.2	0.308233	0.516499	-0.804468	0.404468
29	2	0														17.00	-0.1	0.308233	0.745645	-0.704468	0.504468
29	2	1														19.00	-0.1	0.308233	0.745645	-0.704468	0.504468
29	2	1														20.00	-0.3	0.308233	0.33052	-0.904468	0.304468
29	2	0														21.00	-0.1	0.308233	0.745645	-0.704468	0.504468
29	2	1														22.00	0.1	0.308233	0.745645	-0.504468	0.704468
29	2	0														23.00	-0.3	0.308233	0.33052	-0.904468	0.304468
29	3	2														24.00	-0.1	0.308233	0.745645	-0.704468	0.504468
29	3	2														25.00	-0.1	0.308233	0.745645	-0.704468	0.504468
29	3	4														26.00	-0.1	0.308233	0.745645	-0.704468	0.504468
29	3	3														27.00	-.700*	0.308233	0.0232454	-1.30447	-0.0955322
29	3	5														28.00	-6.66134e-16	0.308233	1	-0.604468	0.604468
29	3	4														29.00	-0.2	0.308233	0.516499	-0.804468	0.404468
29	3	5														30.00	0.3	0.308233	0.33052	-0.304468	0.904468
29	3	3														31.00	2.22045e-16	0.308233	1	-0.604468	0.604468
29	3	4														32.00	-1.000*	0.308233	0.00119554	-1.60447	-0.395532
29	4	3														33.00	0.1	0.308233	0.745645	-0.504468	0.704468
29	4	4														34.00	-0.2	0.308233	0.516499	-0.804468	0.404468
29	4	2														35.00	-0.2	0.308233	0.516499	-0.804468	0.404468
29	4	3														36.00	-0.3	0.308233	0.33052	-0.904468	0.304468
29	4	3														37.00	0.3	0.308233	0.33052	-0.304468	0.904468
29	4	2														38.00	1.33227e-15	0.308233	1	-0.604468	0.604468
29	4	4														39.00	-0.4	0.308233	0.194524	-1.00447	0.204468
29	4	3														40.00	-0.2	0.308233	0.516499	-0.804468	0.404468
29	4	5														41.00	-0.4	0.308233	0.194524	-1.00447	0.204468
30	1	0														42.00	-0.4	0.308233	0.194524	-1.00447	0.204468
30	1	0														43.00	0.2	0.308233	0.516499	-0.404468	0.804468
30	1	0														44.00	-0.2	0.308233	0.516499	-0.804468	0.404468
30	1	0														45.00	-0.4	0.308233	0.194524	-1.00447	0.204468
30	1	0														46.00	-0.1	0.308233	0.745645	-0.704468	0.504468
30	1	0														47.00	0.1	0.308233	0.745645	-0.504468	0.704468
30	1	0														48.00	0.1	0.308233	0.745645	-0.504468	0.704468
30	1	0														49.00	-0.4	0.308233	0.194524	-1.00447	0.204468
30	1	0														50.00	-0.2	0.308233	0.516499	-0.804468	0.404468
30	1	0														51.00	-0.1	0.308233	0.745645	-0.704468	0.504468
30	2	0														52.00	-5.55112e-16	0.308233	1	-0.604468	0.604468
30	2	1														53.00	-0.5	0.308233	0.104919	-1.10447	0.104468
30	2	0														54.00	-0.3	0.308233	0.33052	-0.904468	0.304468
30	2	0														55.00	-0.1	0.308233	0.745645	-0.704468	0.504468
30	2	0														56.00	-5.55112e-16	0.308233	1	-0.604468	0.604468
30	2	0														57.00	-0.3	0.308233	0.33052	-0.904468	0.304468
30	2	0														58.00	-6.10623e-16	0.308233	1	-0.604468	0.604468
30	2	1														59.00	-9.15934e-16	0.308233	1	-0.604468	0.604468
30	2	0														60.00	-0.5	0.308233	0.104919	-1.10447	0.104468
30	2	1														61.00	-0.1	0.308233	0.745645	-0.704468	0.504468
30	3	2														62.00	-0.5	0.308233	0.104919	-1.10447	0.104468
30	3	3														63.00	-0.1	0.308233	0.745645	-0.704468	0.504468
30	3	3													19.00	1.00	-.800*	0.308233	0.0095116	-1.40447	-0.195532
30	3	3														2.00	0.3	0.308233	0.33052	-0.304468	0.904468
30	3	3														3.00	-0.3	0.308233	0.33052	-0.904468	0.304468
30	3	2														4.00	-0.4	0.308233	0.194524	-1.00447	0.204468
30	3	4														5.00	0.3	0.308233	0.33052	-0.304468	0.904468
30	3	3														6.00	-0.3	0.308233	0.33052	-0.904468	0.304468
30	3	2														7.00	0.1	0.308233	0.745645	-0.504468	0.704468
30	4	3														8.00	-0.6	0.308233	0.051716	-1.20447	0.00446777
30	4	2														9.00	0.4	0.308233	0.194524	-0.204468	1.00447
30	4	4														10.00	-0.4	0.308233	0.194524	-1.00447	0.204468
30	4	3														11.00	-0.3	0.308233	0.33052	-0.904468	0.304468
30	4	2														12.00	0.2	0.308233	0.516499	-0.404468	0.804468
30	4	4														13.00	-0.1	0.308233	0.745645	-0.704468	0.504468
30	4	2														14.00	0.1	0.308233	0.745645	-0.504468	0.704468
30	4	3														15.00	-0.3	0.308233	0.33052	-0.904468	0.304468
30	4	5														16.00	-0.1	0.308233	0.745645	-0.704468	0.504468
31	1	1														17.00	-7.77156e-16	0.308233	1	-0.604468	0.604468
31	1	0														18.00	0.1	0.308233	0.745645	-0.504468	0.704468
31	1	0														20.00	-0.2	0.308233	0.516499	-0.804468	0.404468
31	1	0														21.00	-1.27676e-15	0.308233	1	-0.604468	0.604468
31	1	0														22.00	0.2	0.308233	0.516499	-0.404468	0.804468
31	1	0														23.00	-0.2	0.308233	0.516499	-0.804468	0.404468
31	1	0														24.00	-1.77636e-15	0.308233	1	-0.604468	0.604468
31	1	0														25.00	-3.33067e-15	0.308233	1	-0.604468	0.604468
31	1	1														26.00	-1.55431e-15	0.308233	1	-0.604468	0.604468
31	1	1														27.00	-0.6	0.308233	0.051716	-1.20447	0.00446777
31	2	0														28.00	0.1	0.308233	0.745645	-0.504468	0.704468
31	2	0														29.00	-0.1	0.308233	0.745645	-0.704468	0.504468
31	2	1														30.00	0.4	0.308233	0.194524	-0.204468	1.00447
31	2	0														31.00	0.1	0.308233	0.745645	-0.504468	0.704468
31	2	1														32.00	-.900*	0.308233	0.00353839	-1.50447	-0.295532
31	2	0														33.00	0.2	0.308233	0.516499	-0.404468	0.804468
31	2	0														34.00	-0.1	0.308233	0.745645	-0.704468	0.504468
31	2	0														35.00	-0.1	0.308233	0.745645	-0.704468	0.504468
31	2	0														36.00	-0.2	0.308233	0.516499	-0.804468	0.404468
31	2	0														37.00	0.4	0.308233	0.194524	-0.204468	1.00447
31	3	2														38.00	0.1	0.308233	0.745645	-0.504468	0.704468
31	3	2														39.00	-0.3	0.308233	0.33052	-0.904468	0.304468
31	3	3														40.00	-0.1	0.308233	0.745645	-0.704468	0.504468
31	3	3														41.00	-0.3	0.308233	0.33052	-0.904468	0.304468
31	3	2														42.00	-0.3	0.308233	0.33052	-0.904468	0.304468
31	3	2														43.00	0.3	0.308233	0.33052	-0.304468	0.904468
31	3	3														44.00	-0.1	0.308233	0.745645	-0.704468	0.504468
31	3	3														45.00	-0.3	0.308233	0.33052	-0.904468	0.304468
31	3	3														46.00	-1.33227e-15	0.308233	1	-0.604468	0.604468
31	4	2														47.00	0.2	0.308233	0.516499	-0.404468	0.804468
31	4	3														48.00	0.2	0.308233	0.516499	-0.404468	0.804468
31	4	2														49.00	-0.3	0.308233	0.33052	-0.904468	0.304468
31	4	2														50.00	-0.1	0.308233	0.745645	-0.704468	0.504468
31	4	3														51.00	-1.55431e-15	0.308233	1	-0.604468	0.604468
31	4	2														52.00	0.1	0.308233	0.745645	-0.504468	0.704468
31	4	3														53.00	-0.4	0.308233	0.194524	-1.00447	0.204468
31	4	3														54.00	-0.2	0.308233	0.516499	-0.804468	0.404468
31	4	3														55.00	-1.66533e-15	0.308233	1	-0.604468	0.604468
32	1	0														56.00	0.1	0.308233	0.745645	-0.504468	0.704468
32	1	1														57.00	-0.2	0.308233	0.516499	-0.804468	0.404468
32	1	0														58.00	0.1	0.308233	0.745645	-0.504468	0.704468
32	1	0														59.00	0.1	0.308233	0.745645	-0.504468	0.704468
32	1	1														60.00	-0.4	0.308233	0.194524	-1.00447	0.204468
32	1	3														61.00	-1.83187e-15	0.308233	1	-0.604468	0.604468
32	1	2														62.00	-0.4	0.308233	0.194524	-1.00447	0.204468
32	1	2														63.00	-1.05471e-14	0.308233	1	-0.604468	0.604468
32	1	2													20.00	1.00	-0.6	0.308233	0.051716	-1.20447	0.00446777
32	1	2														2.00	0.5	0.308233	0.104919	-0.104468	1.10447
32	2	0														3.00	-0.1	0.308233	0.745645	-0.704468	0.504468
32	2	0														4.00	-0.2	0.308233	0.516499	-0.804468	0.404468
32	2	0														5.00	0.5	0.308233	0.104919	-0.104468	1.10447
32	2	1														6.00	-0.1	0.308233	0.745645	-0.704468	0.504468
32	2	1														7.00	0.3	0.308233	0.33052	-0.304468	0.904468
32	2	1														8.00	-0.4	0.308233	0.194524	-1.00447	0.204468
32	2	2														9.00	0.6	0.308233	0.051716	-0.00446777	1.20447
32	2	0														10.00	-0.2	0.308233	0.516499	-0.804468	0.404468
32	2	0														11.00	-0.1	0.308233	0.745645	-0.704468	0.504468
32	2	1														12.00	0.4	0.308233	0.194524	-0.204468	1.00447
32	3	2														13.00	0.1	0.308233	0.745645	-0.504468	0.704468
32	3	3														14.00	0.3	0.308233	0.33052	-0.304468	0.904468
32	3	4														15.00	-0.1	0.308233	0.745645	-0.704468	0.504468
32	3	4														16.00	0.1	0.308233	0.745645	-0.504468	0.704468
32	3	2														17.00	0.2	0.308233	0.516499	-0.404468	0.804468
32	3	3														18.00	0.3	0.308233	0.33052	-0.304468	0.904468
32	3	2														19.00	0.2	0.308233	0.516499	-0.404468	0.804468
32	3	3														21.00	0.2	0.308233	0.516499	-0.404468	0.804468
32	3	2														22.00	0.4	0.308233	0.194524	-0.204468	1.00447
32	4	2														23.00	1.22125e-15	0.308233	1	-0.604468	0.604468
32	4	4														24.00	0.2	0.308233	0.516499	-0.404468	0.804468
32	4	2														25.00	0.2	0.308233	0.516499	-0.404468	0.804468
32	4	5														26.00	0.2	0.308233	0.516499	-0.404468	0.804468
32	4	3														27.00	-0.4	0.308233	0.194524	-1.00447	0.204468
32	4	3														28.00	0.3	0.308233	0.33052	-0.304468	0.904468
32	4	4														29.00	0.1	0.308233	0.745645	-0.504468	0.704468
32	4	2														30.00	0.6	0.308233	0.051716	-0.00446777	1.20447
32	4	2														31.00	0.3	0.308233	0.33052	-0.304468	0.904468
33	1	0														32.00	-.700*	0.308233	0.0232454	-1.30447	-0.0955322
33	1	1														33.00	0.4	0.308233	0.194524	-0.204468	1.00447
33	1	0														34.00	0.1	0.308233	0.745645	-0.504468	0.704468
33	1	1														35.00	0.1	0.308233	0.745645	-0.504468	0.704468
33	1	0														36.00	8.88178e-16	0.308233	1	-0.604468	0.604468
33	1	0														37.00	0.6	0.308233	0.051716	-0.00446777	1.20447
33	1	0														38.00	0.3	0.308233	0.33052	-0.304468	0.904468
33	1	0														39.00	-0.1	0.308233	0.745645	-0.704468	0.504468
33	1	0														40.00	0.1	0.308233	0.745645	-0.504468	0.704468
33	1	0														41.00	-0.1	0.308233	0.745645	-0.704468	0.504468
33	2	1														42.00	-0.1	0.308233	0.745645	-0.704468	0.504468
33	2	1														43.00	0.5	0.308233	0.104919	-0.104468	1.10447
33	2	0														44.00	0.1	0.308233	0.745645	-0.504468	0.704468
33	2	0														45.00	-0.1	0.308233	0.745645	-0.704468	0.504468
33	2	0														46.00	0.2	0.308233	0.516499	-0.404468	0.804468
33	2	0														47.00	0.4	0.308233	0.194524	-0.204468	1.00447
33	2	0														48.00	0.4	0.308233	0.194524	-0.204468	1.00447
33	2	0														49.00	-0.1	0.308233	0.745645	-0.704468	0.504468
33	2	0														50.00	0.1	0.308233	0.745645	-0.504468	0.704468
33	2	0														51.00	0.2	0.308233	0.516499	-0.404468	0.804468
33	3	2														52.00	0.3	0.308233	0.33052	-0.304468	0.904468
33	3	3														53.00	-0.2	0.308233	0.516499	-0.804468	0.404468
33	3	2														54.00	4.44089e-16	0.308233	1	-0.604468	0.604468
33	3	3														55.00	0.2	0.308233	0.516499	-0.404468	0.804468
33	3	3														56.00	0.3	0.308233	0.33052	-0.304468	0.904468
33	3	2														57.00	-1.38778e-16	0.308233	1	-0.604468	0.604468
33	3	3														58.00	0.3	0.308233	0.33052	-0.304468	0.904468
33	3	2														59.00	0.3	0.308233	0.33052	-0.304468	0.904468
33	3	2														60.00	-0.2	0.308233	0.516499	-0.804468	0.404468
33	4	3														61.00	0.2	0.308233	0.516499	-0.404468	0.804468
33	4	2														62.00	-0.2	0.308233	0.516499	-0.804468	0.404468
33	4	2														63.00	0.2	0.308233	0.516499	-0.404468	0.804468
33	4	2													21.00	1.00	-.800*	0.308233	0.0095116	-1.40447	-0.195532
33	4	3														2.00	0.3	0.308233	0.33052	-0.304468	0.904468
33	4	2														3.00	-0.3	0.308233	0.33052	-0.904468	0.304468
33	4	3														4.00	-0.4	0.308233	0.194524	-1.00447	0.204468
33	4	2														5.00	0.3	0.308233	0.33052	-0.304468	0.904468
33	4	2														6.00	-0.3	0.308233	0.33052	-0.904468	0.304468
34	1	1														7.00	0.1	0.308233	0.745645	-0.504468	0.704468
34	1	0														8.00	-0.6	0.308233	0.051716	-1.20447	0.00446777
34	1	1														9.00	0.4	0.308233	0.194524	-0.204468	1.00447
34	1	1														10.00	-0.4	0.308233	0.194524	-1.00447	0.204468
34	1	1														11.00	-0.3	0.308233	0.33052	-0.904468	0.304468
34	1	0														12.00	0.2	0.308233	0.516499	-0.404468	0.804468
34	1	0														13.00	-0.1	0.308233	0.745645	-0.704468	0.504468
34	1	0														14.00	0.1	0.308233	0.745645	-0.504468	0.704468
34	1	1														15.00	-0.3	0.308233	0.33052	-0.904468	0.304468
34	1	0														16.00	-0.1	0.308233	0.745645	-0.704468	0.504468
34	2	0														17.00	4.996e-16	0.308233	1	-0.604468	0.604468
34	2	0														18.00	0.1	0.308233	0.745645	-0.504468	0.704468
34	2	0														19.00	1.27676e-15	0.308233	1	-0.604468	0.604468
34	2	1														20.00	-0.2	0.308233	0.516499	-0.804468	0.404468
34	2	1														22.00	0.2	0.308233	0.516499	-0.404468	0.804468
34	2	1														23.00	-0.2	0.308233	0.516499	-0.804468	0.404468
34	2	0														24.00	-4.996e-16	0.308233	1	-0.604468	0.604468
34	2	0														25.00	-1.9984e-15	0.308233	1	-0.604468	0.604468
34	2	0														26.00	-2.77556e-16	0.308233	1	-0.604468	0.604468
34	2	0														27.00	-0.6	0.308233	0.051716	-1.20447	0.00446777
34	3	2														28.00	0.1	0.308233	0.745645	-0.504468	0.704468
34	3	3														29.00	-0.1	0.308233	0.745645	-0.704468	0.504468
34	3	3														30.00	0.4	0.308233	0.194524	-0.204468	1.00447
34	3	3														31.00	0.1	0.308233	0.745645	-0.504468	0.704468
34	3	4														32.00	-.900*	0.308233	0.00353839	-1.50447	-0.295532
34	3	3														33.00	0.2	0.308233	0.516499	-0.404468	0.804468
34	3	4														34.00	-0.1	0.308233	0.745645	-0.704468	0.504468
34	3	4														35.00	-0.1	0.308233	0.745645	-0.704468	0.504468
34	3	3														36.00	-0.2	0.308233	0.516499	-0.804468	0.404468
34	4	3														37.00	0.4	0.308233	0.194524	-0.204468	1.00447
34	4	2														38.00	0.1	0.308233	0.745645	-0.504468	0.704468
34	4	3														39.00	-0.3	0.308233	0.33052	-0.904468	0.304468
34	4	3														40.00	-0.1	0.308233	0.745645	-0.704468	0.504468
34	4	3														41.00	-0.3	0.308233	0.33052	-0.904468	0.304468
34	4	2														42.00	-0.3	0.308233	0.33052	-0.904468	0.304468
34	4	2														43.00	0.3	0.308233	0.33052	-0.304468	0.904468
34	4	3														44.00	-0.1	0.308233	0.745645	-0.704468	0.504468
34	4	3														45.00	-0.3	0.308233	0.33052	-0.904468	0.304468
35	1	0														46.00	-5.55112e-17	0.308233	1	-0.604468	0.604468
35	1	0														47.00	0.2	0.308233	0.516499	-0.404468	0.804468
35	1	1														48.00	0.2	0.308233	0.516499	-0.404468	0.804468
35	1	0														49.00	-0.3	0.308233	0.33052	-0.904468	0.304468
35	1	0														50.00	-0.1	0.308233	0.745645	-0.704468	0.504468
35	1	1														51.00	-2.77556e-16	0.308233	1	-0.604468	0.604468
35	1	1														52.00	0.1	0.308233	0.745645	-0.504468	0.704468
35	1	1														53.00	-0.4	0.308233	0.194524	-1.00447	0.204468
35	1	1														54.00	-0.2	0.308233	0.516499	-0.804468	0.404468
35	1	0														55.00	-3.88578e-16	0.308233	1	-0.604468	0.604468
35	2	1														56.00	0.1	0.308233	0.745645	-0.504468	0.704468
35	2	0														57.00	-0.2	0.308233	0.516499	-0.804468	0.404468
35	2	1														58.00	0.1	0.308233	0.745645	-0.504468	0.704468
35	2	0														59.00	0.1	0.308233	0.745645	-0.504468	0.704468
35	2	1														60.00	-0.4	0.308233	0.194524	-1.00447	0.204468
35	2	1														61.00	-5.55112e-16	0.308233	1	-0.604468	0.604468
35	2	0														62.00	-0.4	0.308233	0.194524	-1.00447	0.204468
35	2	1														63.00	-9.27036e-15	0.308233	1	-0.604468	0.604468
35	2	1													22.00	1.00	-1.000*	0.308233	0.00119554	-1.60447	-0.395532
35	2	1														2.00	0.1	0.308233	0.745645	-0.504468	0.704468
35	3	4														3.00	-0.5	0.308233	0.104919	-1.10447	0.104468
35	3	3														4.00	-0.6	0.308233	0.051716	-1.20447	0.00446777
35	3	2														5.00	0.1	0.308233	0.745645	-0.504468	0.704468
35	3	4														6.00	-0.5	0.308233	0.104919	-1.10447	0.104468
35	3	4														7.00	-0.1	0.308233	0.745645	-0.704468	0.504468
35	3	3														8.00	-.800*	0.308233	0.0095116	-1.40447	-0.195532
35	3	2														9.00	0.2	0.308233	0.516499	-0.404468	0.804468
35	3	4														10.00	-0.6	0.308233	0.051716	-1.20447	0.00446777
35	3	3														11.00	-0.5	0.308233	0.104919	-1.10447	0.104468
35	4	2														12.00	-4.44089e-16	0.308233	1	-0.604468	0.604468
35	4	3														13.00	-0.3	0.308233	0.33052	-0.904468	0.304468
35	4	2														14.00	-0.1	0.308233	0.745645	-0.704468	0.504468
35	4	2														15.00	-0.5	0.308233	0.104919	-1.10447	0.104468
35	4	2														16.00	-0.3	0.308233	0.33052	-0.904468	0.304468
35	4	3														17.00	-0.2	0.308233	0.516499	-0.804468	0.404468
35	4	3														18.00	-0.1	0.308233	0.745645	-0.704468	0.504468
35	4	3														19.00	-0.2	0.308233	0.516499	-0.804468	0.404468
35	4	2														20.00	-0.4	0.308233	0.194524	-1.00447	0.204468
36	1	2														21.00	-0.2	0.308233	0.516499	-0.804468	0.404468
36	1	1														23.00	-0.4	0.308233	0.194524	-1.00447	0.204468
36	1	0														24.00	-0.2	0.308233	0.516499	-0.804468	0.404468
36	1	0														25.00	-0.2	0.308233	0.516499	-0.804468	0.404468
36	1	2														26.00	-0.2	0.308233	0.516499	-0.804468	0.404468
36	1	0														27.00	-.800*	0.308233	0.0095116	-1.40447	-0.195532
36	1	0														28.00	-0.1	0.308233	0.745645	-0.704468	0.504468
36	1	0														29.00	-0.3	0.308233	0.33052	-0.904468	0.304468
36	1	0														30.00	0.2	0.308233	0.516499	-0.404468	0.804468
36	1	1														31.00	-0.1	0.308233	0.745645	-0.704468	0.504468
36	2	1														32.00	-1.100*	0.308233	0.00036661	-1.70447	-0.495532
36	2	1														33.00	0	0.308233	1	-0.604468	0.604468
36	2	1														34.00	-0.3	0.308233	0.33052	-0.904468	0.304468
36	2	1														35.00	-0.3	0.308233	0.33052	-0.904468	0.304468
36	2	0														36.00	-0.4	0.308233	0.194524	-1.00447	0.204468
36	2	1														37.00	0.2	0.308233	0.516499	-0.404468	0.804468
36	2	0														38.00	-0.1	0.308233	0.745645	-0.704468	0.504468
36	2	1														39.00	-0.5	0.308233	0.104919	-1.10447	0.104468
36	2	1														40.00	-0.3	0.308233	0.33052	-0.904468	0.304468
36	2	0														41.00	-0.5	0.308233	0.104919	-1.10447	0.104468
36	3	2														42.00	-0.5	0.308233	0.104919	-1.10447	0.104468
36	3	2														43.00	0.1	0.308233	0.745645	-0.504468	0.704468
36	3	3														44.00	-0.3	0.308233	0.33052	-0.904468	0.304468
36	3	2														45.00	-0.5	0.308233	0.104919	-1.10447	0.104468
36	3	3														46.00	-0.2	0.308233	0.516499	-0.804468	0.404468
36	3	2														47.00	-7.21645e-16	0.308233	1	-0.604468	0.604468
36	3	2														48.00	-1.11022e-15	0.308233	1	-0.604468	0.604468
36	3	3														49.00	-0.5	0.308233	0.104919	-1.10447	0.104468
36	3	2														50.00	-0.3	0.308233	0.33052	-0.904468	0.304468
36	4	3														51.00	-0.2	0.308233	0.516499	-0.804468	0.404468
36	4	3														52.00	-0.1	0.308233	0.745645	-0.704468	0.504468
36	4	4														53.00	-0.6	0.308233	0.051716	-1.20447	0.00446777
36	4	2														54.00	-0.4	0.308233	0.194524	-1.00447	0.204468
36	4	2														55.00	-0.2	0.308233	0.516499	-0.804468	0.404468
36	4	2														56.00	-0.1	0.308233	0.745645	-0.704468	0.504468
36	4	2														57.00	-0.4	0.308233	0.194524	-1.00447	0.204468
36	4	2														58.00	-0.1	0.308233	0.745645	-0.704468	0.504468
36	4	3														59.00	-0.1	0.308233	0.745645	-0.704468	0.504468
37	1	0														60.00	-0.6	0.308233	0.051716	-1.20447	0.00446777
37	1	0														61.00	-0.2	0.308233	0.516499	-0.804468	0.404468
37	1	0														62.00	-0.6	0.308233	0.051716	-1.20447	0.00446777
37	1	0														63.00	-0.2	0.308233	0.516499	-0.804468	0.404468
37	1	0													23.00	1.00	-0.6	0.308233	0.051716	-1.20447	0.00446777
37	1	0														2.00	0.5	0.308233	0.104919	-0.104468	1.10447
37	1	0														3.00	-0.1	0.308233	0.745645	-0.704468	0.504468
37	1	0														4.00	-0.2	0.308233	0.516499	-0.804468	0.404468
37	1	0														5.00	0.5	0.308233	0.104919	-0.104468	1.10447
37	1	0														6.00	-0.1	0.308233	0.745645	-0.704468	0.504468
37	2	1														7.00	0.3	0.308233	0.33052	-0.304468	0.904468
37	2	0														8.00	-0.4	0.308233	0.194524	-1.00447	0.204468
37	2	0														9.00	0.6	0.308233	0.051716	-0.00446777	1.20447
37	2	0														10.00	-0.2	0.308233	0.516499	-0.804468	0.404468
37	2	0														11.00	-0.1	0.308233	0.745645	-0.704468	0.504468
37	2	0														12.00	0.4	0.308233	0.194524	-0.204468	1.00447
37	2	1														13.00	0.1	0.308233	0.745645	-0.504468	0.704468
37	2	0														14.00	0.3	0.308233	0.33052	-0.304468	0.904468
37	2	0														15.00	-0.1	0.308233	0.745645	-0.704468	0.504468
37	2	0														16.00	0.1	0.308233	0.745645	-0.504468	0.704468
37	3	3														17.00	0.2	0.308233	0.516499	-0.404468	0.804468
37	3	2														18.00	0.3	0.308233	0.33052	-0.304468	0.904468
37	3	4														19.00	0.2	0.308233	0.516499	-0.404468	0.804468
37	3	2														20.00	-1.22125e-15	0.308233	1	-0.604468	0.604468
37	3	2														21.00	0.2	0.308233	0.516499	-0.404468	0.804468
37	3	2														22.00	0.4	0.308233	0.194524	-0.204468	1.00447
37	3	3														24.00	0.2	0.308233	0.516499	-0.404468	0.804468
37	3	1														25.00	0.2	0.308233	0.516499	-0.404468	0.804468
37	3	2														26.00	0.2	0.308233	0.516499	-0.404468	0.804468
37	4	3														27.00	-0.4	0.308233	0.194524	-1.00447	0.204468
37	4	2														28.00	0.3	0.308233	0.33052	-0.304468	0.904468
37	4	3														29.00	0.1	0.308233	0.745645	-0.504468	0.704468
37	4	2														30.00	0.6	0.308233	0.051716	-0.00446777	1.20447
37	4	2														31.00	0.3	0.308233	0.33052	-0.304468	0.904468
37	4	2														32.00	-.700*	0.308233	0.0232454	-1.30447	-0.0955322
37	4	1														33.00	0.4	0.308233	0.194524	-0.204468	1.00447
37	4	4														34.00	0.1	0.308233	0.745645	-0.504468	0.704468
37	4	1														35.00	0.1	0.308233	0.745645	-0.504468	0.704468
38	1	1														36.00	-3.33067e-16	0.308233	1	-0.604468	0.604468
38	1	0														37.00	0.6	0.308233	0.051716	-0.00446777	1.20447
38	1	0														38.00	0.3	0.308233	0.33052	-0.304468	0.904468
38	1	0														39.00	-0.1	0.308233	0.745645	-0.704468	0.504468
38	1	0														40.00	0.1	0.308233	0.745645	-0.504468	0.704468
38	1	0														41.00	-0.1	0.308233	0.745645	-0.704468	0.504468
38	1	0														42.00	-0.1	0.308233	0.745645	-0.704468	0.504468
38	1	2														43.00	0.5	0.308233	0.104919	-0.104468	1.10447
38	1	0														44.00	0.1	0.308233	0.745645	-0.504468	0.704468
38	1	0														45.00	-0.1	0.308233	0.745645	-0.704468	0.504468
38	2	0														46.00	0.2	0.308233	0.516499	-0.404468	0.804468
38	2	1														47.00	0.4	0.308233	0.194524	-0.204468	1.00447
38	2	0														48.00	0.4	0.308233	0.194524	-0.204468	1.00447
38	2	1														49.00	-0.1	0.308233	0.745645	-0.704468	0.504468
38	2	0														50.00	0.1	0.308233	0.745645	-0.504468	0.704468
38	2	1														51.00	0.2	0.308233	0.516499	-0.404468	0.804468
38	2	1														52.00	0.3	0.308233	0.33052	-0.304468	0.904468
38	2	0														53.00	-0.2	0.308233	0.516499	-0.804468	0.404468
38	2	0														54.00	-7.77156e-16	0.308233	1	-0.604468	0.604468
38	2	0														55.00	0.2	0.308233	0.516499	-0.404468	0.804468
38																56.00	0.3	0.308233	0.33052	-0.304468	0.904468
38																57.00	-1.33227e-15	0.308233	1	-0.604468	0.604468
38																58.00	0.3	0.308233	0.33052	-0.304468	0.904468
38																59.00	0.3	0.308233	0.33052	-0.304468	0.904468
38																60.00	-0.2	0.308233	0.516499	-0.804468	0.404468
38																61.00	0.2	0.308233	0.516499	-0.404468	0.804468
38																62.00	-0.2	0.308233	0.516499	-0.804468	0.404468
38																63.00	0.2	0.308233	0.516499	-0.404468	0.804468
38															24.00	1.00	-.800*	0.308233	0.0095116	-1.40447	-0.195532
38	3	1														2.00	0.3	0.308233	0.33052	-0.304468	0.904468
38	3	1														3.00	-0.3	0.308233	0.33052	-0.904468	0.304468
38	3	2														4.00	-0.4	0.308233	0.194524	-1.00447	0.204468
38	3	3														5.00	0.3	0.308233	0.33052	-0.304468	0.904468
38	3	3														6.00	-0.3	0.308233	0.33052	-0.904468	0.304468
38	3	2														7.00	0.1	0.308233	0.745645	-0.504468	0.704468
38	3	3														8.00	-0.6	0.308233	0.051716	-1.20447	0.00446777
38	3	2														9.00	0.4	0.308233	0.194524	-0.204468	1.00447
38	3	2														10.00	-0.4	0.308233	0.194524	-1.00447	0.204468
38	4	1														11.00	-0.3	0.308233	0.33052	-0.904468	0.304468
38	4	2														12.00	0.2	0.308233	0.516499	-0.404468	0.804468
38	4	2														13.00	-0.1	0.308233	0.745645	-0.704468	0.504468
38	4	1														14.00	0.1	0.308233	0.745645	-0.504468	0.704468
38	4	2														15.00	-0.3	0.308233	0.33052	-0.904468	0.304468
38	4	2														16.00	-0.1	0.308233	0.745645	-0.704468	0.504468
38	4	2														17.00	9.99201e-16	0.308233	1	-0.604468	0.604468
38	4	1														18.00	0.1	0.308233	0.745645	-0.504468	0.704468
38	4	2														19.00	1.77636e-15	0.308233	1	-0.604468	0.604468
39	1	1														20.00	-0.2	0.308233	0.516499	-0.804468	0.404468
39	1	1														21.00	4.996e-16	0.308233	1	-0.604468	0.604468
39	1	1														22.00	0.2	0.308233	0.516499	-0.404468	0.804468
39	1	0														23.00	-0.2	0.308233	0.516499	-0.804468	0.404468
39	1	1														25.00	-1.55431e-15	0.308233	1	-0.604468	0.604468
39	1	2														26.00	2.22045e-16	0.308233	1	-0.604468	0.604468
39	1	0														27.00	-0.6	0.308233	0.051716	-1.20447	0.00446777
39	1	0														28.00	0.1	0.308233	0.745645	-0.504468	0.704468
39	1	1														29.00	-0.1	0.308233	0.745645	-0.704468	0.504468
39	1	0														30.00	0.4	0.308233	0.194524	-0.204468	1.00447
39	2	1														31.00	0.1	0.308233	0.745645	-0.504468	0.704468
39	2	0														32.00	-.900*	0.308233	0.00353839	-1.50447	-0.295532
39	2	0														33.00	0.2	0.308233	0.516499	-0.404468	0.804468
39	2	1														34.00	-0.1	0.308233	0.745645	-0.704468	0.504468
39	2	0														35.00	-0.1	0.308233	0.745645	-0.704468	0.504468
39	2	1														36.00	-0.2	0.308233	0.516499	-0.804468	0.404468
39	2	0														37.00	0.4	0.308233	0.194524	-0.204468	1.00447
39	2	1														38.00	0.1	0.308233	0.745645	-0.504468	0.704468
39	2	1														39.00	-0.3	0.308233	0.33052	-0.904468	0.304468
39	2	0														40.00	-0.1	0.308233	0.745645	-0.704468	0.504468
39	3	3														41.00	-0.3	0.308233	0.33052	-0.904468	0.304468
39	3	4														42.00	-0.3	0.308233	0.33052	-0.904468	0.304468
39	3	3														43.00	0.3	0.308233	0.33052	-0.304468	0.904468
39	3	3														44.00	-0.1	0.308233	0.745645	-0.704468	0.504468
39	3	3														45.00	-0.3	0.308233	0.33052	-0.904468	0.304468
39	3	3														46.00	4.44089e-16	0.308233	1	-0.604468	0.604468
39	3	2														47.00	0.2	0.308233	0.516499	-0.404468	0.804468
39	3	3														48.00	0.2	0.308233	0.516499	-0.404468	0.804468
39	3	4														49.00	-0.3	0.308233	0.33052	-0.904468	0.304468
39	4	3														50.00	-0.1	0.308233	0.745645	-0.704468	0.504468
39	4	3														51.00	2.22045e-16	0.308233	1	-0.604468	0.604468
39	4	3														52.00	0.1	0.308233	0.745645	-0.504468	0.704468
39	4	3														53.00	-0.4	0.308233	0.194524	-1.00447	0.204468
39	4	3														54.00	-0.2	0.308233	0.516499	-0.804468	0.404468
39	4	3														55.00	1.11022e-16	0.308233	1	-0.604468	0.604468
39	4	2														56.00	0.1	0.308233	0.745645	-0.504468	0.704468
39	4	3														57.00	-0.2	0.308233	0.516499	-0.804468	0.404468
39	4	2														58.00	0.1	0.308233	0.745645	-0.504468	0.704468
40	1	0														59.00	0.1	0.308233	0.745645	-0.504468	0.704468
40	1	0														60.00	-0.4	0.308233	0.194524	-1.00447	0.204468
40	1	0														61.00	-5.55112e-17	0.308233	1	-0.604468	0.604468
40	1	0														62.00	-0.4	0.308233	0.194524	-1.00447	0.204468
40	1	0														63.00	-8.77076e-15	0.308233	1	-0.604468	0.604468
40	1	1													25.00	1.00	-.800*	0.308233	0.0095116	-1.40447	-0.195532
40	1	1														2.00	0.3	0.308233	0.33052	-0.304468	0.904468
40	1	0														3.00	-0.3	0.308233	0.33052	-0.904468	0.304468
40	1	1														4.00	-0.4	0.308233	0.194524	-1.00447	0.204468
40	1	2														5.00	0.3	0.308233	0.33052	-0.304468	0.904468
40	2	0														6.00	-0.3	0.308233	0.33052	-0.904468	0.304468
40	2	0														7.00	0.1	0.308233	0.745645	-0.504468	0.704468
40	2	1														8.00	-0.6	0.308233	0.051716	-1.20447	0.00446777
40	2	0														9.00	0.4	0.308233	0.194524	-0.204468	1.00447
40	2	0														10.00	-0.4	0.308233	0.194524	-1.00447	0.204468
40	2	0														11.00	-0.3	0.308233	0.33052	-0.904468	0.304468
40	2	0														12.00	0.2	0.308233	0.516499	-0.404468	0.804468
40	2	0														13.00	-0.1	0.308233	0.745645	-0.704468	0.504468
40	2	0														14.00	0.1	0.308233	0.745645	-0.504468	0.704468
40	2	0														15.00	-0.3	0.308233	0.33052	-0.904468	0.304468
40	3	3														16.00	-0.1	0.308233	0.745645	-0.704468	0.504468
40	3	2														17.00	2.66454e-15	0.308233	1	-0.604468	0.604468
40	3	2														18.00	0.1	0.308233	0.745645	-0.504468	0.704468
40	3	2														19.00	3.33067e-15	0.308233	1	-0.604468	0.604468
40	3	2														20.00	-0.2	0.308233	0.516499	-0.804468	0.404468
40	3	2														21.00	1.9984e-15	0.308233	1	-0.604468	0.604468
40	3	2														22.00	0.2	0.308233	0.516499	-0.404468	0.804468
40	3	2														23.00	-0.2	0.308233	0.516499	-0.804468	0.404468
40	3	2														24.00	1.55431e-15	0.308233	1	-0.604468	0.604468
40	4	2														26.00	1.77636e-15	0.308233	1	-0.604468	0.604468
40	4	2														27.00	-0.6	0.308233	0.051716	-1.20447	0.00446777
40	4	2														28.00	0.1	0.308233	0.745645	-0.504468	0.704468
40	4	1														29.00	-0.1	0.308233	0.745645	-0.704468	0.504468
40	4	3														30.00	0.4	0.308233	0.194524	-0.204468	1.00447
40	4	2														31.00	0.1	0.308233	0.745645	-0.504468	0.704468
40	4	2														32.00	-.900*	0.308233	0.00353839	-1.50447	-0.295532
40	4	1														33.00	0.2	0.308233	0.516499	-0.404468	0.804468
40	4	2														34.00	-0.1	0.308233	0.745645	-0.704468	0.504468
41	1	0														35.00	-0.1	0.308233	0.745645	-0.704468	0.504468
41	1	1														36.00	-0.2	0.308233	0.516499	-0.804468	0.404468
41	1	1														37.00	0.4	0.308233	0.194524	-0.204468	1.00447
41	1	1														38.00	0.1	0.308233	0.745645	-0.504468	0.704468
41	1	1														39.00	-0.3	0.308233	0.33052	-0.904468	0.304468
41	1	0														40.00	-0.1	0.308233	0.745645	-0.704468	0.504468
41	1	1														41.00	-0.3	0.308233	0.33052	-0.904468	0.304468
41	1	1														42.00	-0.3	0.308233	0.33052	-0.904468	0.304468
41	1	1														43.00	0.3	0.308233	0.33052	-0.304468	0.904468
41	1	0														44.00	-0.1	0.308233	0.745645	-0.704468	0.504468
41	2	1														45.00	-0.3	0.308233	0.33052	-0.904468	0.304468
41	2	1														46.00	1.9984e-15	0.308233	1	-0.604468	0.604468
41	2	1														47.00	0.2	0.308233	0.516499	-0.404468	0.804468
41	2	1														48.00	0.2	0.308233	0.516499	-0.404468	0.804468
41	2	1														49.00	-0.3	0.308233	0.33052	-0.904468	0.304468
41	2	0														50.00	-0.1	0.308233	0.745645	-0.704468	0.504468
41	2	1														51.00	1.77636e-15	0.308233	1	-0.604468	0.604468
41	2	0														52.00	0.1	0.308233	0.745645	-0.504468	0.704468
41	2	1														53.00	-0.4	0.308233	0.194524	-1.00447	0.204468
41	2	0														54.00	-0.2	0.308233	0.516499	-0.804468	0.404468
41	3	1														55.00	1.55431e-15	0.308233	1	-0.604468	0.604468
41	3	2														56.00	0.1	0.308233	0.745645	-0.504468	0.704468
41	3	4														57.00	-0.2	0.308233	0.516499	-0.804468	0.404468
41	3	2														58.00	0.1	0.308233	0.745645	-0.504468	0.704468
41	3	3														59.00	0.1	0.308233	0.745645	-0.504468	0.704468
41	3	2														60.00	-0.4	0.308233	0.194524	-1.00447	0.204468
41	3	2														61.00	1.55431e-15	0.308233	1	-0.604468	0.604468
41	3	2														62.00	-0.4	0.308233	0.194524	-1.00447	0.204468
41	3	1														63.00	-7.21645e-15	0.308233	1	-0.604468	0.604468
41	4	3													26.00	1.00	-.800*	0.308233	0.0095116	-1.40447	-0.195532
41	4	4														2.00	0.3	0.308233	0.33052	-0.304468	0.904468
41	4	3														3.00	-0.3	0.308233	0.33052	-0.904468	0.304468
41	4	3														4.00	-0.4	0.308233	0.194524	-1.00447	0.204468
41	4	3														5.00	0.3	0.308233	0.33052	-0.304468	0.904468
41	4	3														6.00	-0.3	0.308233	0.33052	-0.904468	0.304468
41	4	2														7.00	0.1	0.308233	0.745645	-0.504468	0.704468
41	4	3														8.00	-0.6	0.308233	0.051716	-1.20447	0.00446777
41	4	3														9.00	0.4	0.308233	0.194524	-0.204468	1.00447
42	1	1														10.00	-0.4	0.308233	0.194524	-1.00447	0.204468
42	1	1														11.00	-0.3	0.308233	0.33052	-0.904468	0.304468
42	1	0														12.00	0.2	0.308233	0.516499	-0.404468	0.804468
42	1	0														13.00	-0.1	0.308233	0.745645	-0.704468	0.504468
42	1	1														14.00	0.1	0.308233	0.745645	-0.504468	0.704468
42	1	1														15.00	-0.3	0.308233	0.33052	-0.904468	0.304468
42	1	1														16.00	-0.1	0.308233	0.745645	-0.704468	0.504468
42	1	1														17.00	8.88178e-16	0.308233	1	-0.604468	0.604468
42	1	0														18.00	0.1	0.308233	0.745645	-0.504468	0.704468
42	1	1														19.00	1.55431e-15	0.308233	1	-0.604468	0.604468
42	2	1														20.00	-0.2	0.308233	0.516499	-0.804468	0.404468
42	2	1														21.00	2.77556e-16	0.308233	1	-0.604468	0.604468
42	2	0														22.00	0.2	0.308233	0.516499	-0.404468	0.804468
42	2	1														23.00	-0.2	0.308233	0.516499	-0.804468	0.404468
42	2	1														24.00	-2.22045e-16	0.308233	1	-0.604468	0.604468
42	2	1														25.00	-1.77636e-15	0.308233	1	-0.604468	0.604468
42	2	1														27.00	-0.6	0.308233	0.051716	-1.20447	0.00446777
42	2	1														28.00	0.1	0.308233	0.745645	-0.504468	0.704468
42	2	0														29.00	-0.1	0.308233	0.745645	-0.704468	0.504468
42	2	1														30.00	0.4	0.308233	0.194524	-0.204468	1.00447
42	3	1														31.00	0.1	0.308233	0.745645	-0.504468	0.704468
42	3	1														32.00	-.900*	0.308233	0.00353839	-1.50447	-0.295532
42	3	2														33.00	0.2	0.308233	0.516499	-0.404468	0.804468
42	3	3														34.00	-0.1	0.308233	0.745645	-0.704468	0.504468
42	3	4														35.00	-0.1	0.308233	0.745645	-0.704468	0.504468
42	3	3														36.00	-0.2	0.308233	0.516499	-0.804468	0.404468
42	3	3														37.00	0.4	0.308233	0.194524	-0.204468	1.00447
42	3	4														38.00	0.1	0.308233	0.745645	-0.504468	0.704468
42	3	3														39.00	-0.3	0.308233	0.33052	-0.904468	0.304468
42	4	3														40.00	-0.1	0.308233	0.745645	-0.704468	0.504468
42	4	2														41.00	-0.3	0.308233	0.33052	-0.904468	0.304468
42	4	3														42.00	-0.3	0.308233	0.33052	-0.904468	0.304468
42	4	2														43.00	0.3	0.308233	0.33052	-0.304468	0.904468
42	4	3														44.00	-0.1	0.308233	0.745645	-0.704468	0.504468
42	4	3														45.00	-0.3	0.308233	0.33052	-0.904468	0.304468
42	4	3														46.00	2.22045e-16	0.308233	1	-0.604468	0.604468
42	4	3														47.00	0.2	0.308233	0.516499	-0.404468	0.804468
42	4	3														48.00	0.2	0.308233	0.516499	-0.404468	0.804468
43	1	0														49.00	-0.3	0.308233	0.33052	-0.904468	0.304468
43	1	0														50.00	-0.1	0.308233	0.745645	-0.704468	0.504468
43	1	0														51.00	1.11022e-16	0.308233	1	-0.604468	0.604468
43	1	1														52.00	0.1	0.308233	0.745645	-0.504468	0.704468
43	1	0														53.00	-0.4	0.308233	0.194524	-1.00447	0.204468
43	1	0														54.00	-0.2	0.308233	0.516499	-0.804468	0.404468
43	1	0														55.00	-1.11022e-16	0.308233	1	-0.604468	0.604468
43	1	0														56.00	0.1	0.308233	0.745645	-0.504468	0.704468
43	1	0														57.00	-0.2	0.308233	0.516499	-0.804468	0.404468
43	1	0														58.00	0.1	0.308233	0.745645	-0.504468	0.704468
43	2	0														59.00	0.1	0.308233	0.745645	-0.504468	0.704468
43	2	1														60.00	-0.4	0.308233	0.194524	-1.00447	0.204468
43	2	1														61.00	-2.22045e-16	0.308233	1	-0.604468	0.604468
43	2	1														62.00	-0.4	0.308233	0.194524	-1.00447	0.204468
43	2	1														63.00	-8.99281e-15	0.308233	1	-0.604468	0.604468
43	2	1													27.00	1.00	-0.2	0.308233	0.516499	-0.804468	0.404468
43	2	1														2.00	.900*	0.308233	0.00353839	0.295532	1.50447
43	2	0														3.00	0.3	0.308233	0.33052	-0.304468	0.904468
43	2	0														4.00	0.2	0.308233	0.516499	-0.404468	0.804468
43	2	0														5.00	.900*	0.308233	0.00353839	0.295532	1.50447
43	3	2														6.00	0.3	0.308233	0.33052	-0.304468	0.904468
43	3	4														7.00	.700*	0.308233	0.0232454	0.0955322	1.30447
43	3	3														8.00	-8.88178e-16	0.308233	1	-0.604468	0.604468
43	3	3														9.00	1.000*	0.308233	0.00119554	0.395532	1.60447
43	3	2														10.00	0.2	0.308233	0.516499	-0.404468	0.804468
43	3	2														11.00	0.3	0.308233	0.33052	-0.304468	0.904468
43	3	3														12.00	.800*	0.308233	0.0095116	0.195532	1.40447
43	3	4														13.00	0.5	0.308233	0.104919	-0.104468	1.10447
43	3	2														14.00	.700*	0.308233	0.0232454	0.0955322	1.30447
43	4	2														15.00	0.3	0.308233	0.33052	-0.304468	0.904468
43	4	3														16.00	0.5	0.308233	0.104919	-0.104468	1.10447
43	4	3														17.00	0.6	0.308233	0.051716	-0.00446777	1.20447
43	4	2														18.00	.700*	0.308233	0.0232454	0.0955322	1.30447
43	4	2														19.00	0.6	0.308233	0.051716	-0.00446777	1.20447
43	4	2														20.00	0.4	0.308233	0.194524	-0.204468	1.00447
43	4	2														21.00	0.6	0.308233	0.051716	-0.00446777	1.20447
43	4	2														22.00	.800*	0.308233	0.0095116	0.195532	1.40447
43	4	4														23.00	0.4	0.308233	0.194524	-0.204468	1.00447
44	1	0														24.00	0.6	0.308233	0.051716	-0.00446777	1.20447
44	1	1														25.00	0.6	0.308233	0.051716	-0.00446777	1.20447
44	1	0														26.00	0.6	0.308233	0.051716	-0.00446777	1.20447
44	1	1														28.00	.700*	0.308233	0.0232454	0.0955322	1.30447
44	1	0														29.00	0.5	0.308233	0.104919	-0.104468	1.10447
44	1	1														30.00	1.000*	0.308233	0.00119554	0.395532	1.60447
44	1	0														31.00	.700*	0.308233	0.0232454	0.0955322	1.30447
44	1	1														32.00	-0.3	0.308233	0.33052	-0.904468	0.304468
44	1	1														33.00	.800*	0.308233	0.0095116	0.195532	1.40447
44	1	0														34.00	0.5	0.308233	0.104919	-0.104468	1.10447
44	2	0														35.00	0.5	0.308233	0.104919	-0.104468	1.10447
44	2	0														36.00	0.4	0.308233	0.194524	-0.204468	1.00447
44	2	0														37.00	1.000*	0.308233	0.00119554	0.395532	1.60447
44	2	0														38.00	.700*	0.308233	0.0232454	0.0955322	1.30447
44	2	0														39.00	0.3	0.308233	0.33052	-0.304468	0.904468
44	2	0														40.00	0.5	0.308233	0.104919	-0.104468	1.10447
44	2	0														41.00	0.3	0.308233	0.33052	-0.304468	0.904468
44	2	0														42.00	0.3	0.308233	0.33052	-0.304468	0.904468
44	2	0														43.00	.900*	0.308233	0.00353839	0.295532	1.50447
44	2	0														44.00	0.5	0.308233	0.104919	-0.104468	1.10447
44	3	2														45.00	0.3	0.308233	0.33052	-0.304468	0.904468
44	3	2														46.00	0.6	0.308233	0.051716	-0.00446777	1.20447
44	3	3														47.00	.800*	0.308233	0.0095116	0.195532	1.40447
44	3	3														48.00	.800*	0.308233	0.0095116	0.195532	1.40447
44	3	3														49.00	0.3	0.308233	0.33052	-0.304468	0.904468
44	3	3														50.00	0.5	0.308233	0.104919	-0.104468	1.10447
44	3	2														51.00	0.6	0.308233	0.051716	-0.00446777	1.20447
44	3	3														52.00	.700*	0.308233	0.0232454	0.0955322	1.30447
44	3	4														53.00	0.2	0.308233	0.516499	-0.404468	0.804468
44	4	3														54.00	0.4	0.308233	0.194524	-0.204468	1.00447
44	4	4														55.00	0.6	0.308233	0.051716	-0.00446777	1.20447
44	4	4														56.00	.700*	0.308233	0.0232454	0.0955322	1.30447
44	4	2														57.00	0.4	0.308233	0.194524	-0.204468	1.00447
44	4	2														58.00	.700*	0.308233	0.0232454	0.0955322	1.30447
44	4	2														59.00	.700*	0.308233	0.0232454	0.0955322	1.30447
44	4	4														60.00	0.2	0.308233	0.516499	-0.404468	0.804468
44	4	3														61.00	0.6	0.308233	0.051716	-0.00446777	1.20447
44	4	2														62.00	0.2	0.308233	0.516499	-0.404468	0.804468
45	1	1														63.00	0.6	0.308233	0.051716	-0.00446777	1.20447
45	1	1													28.00	1.00	-.900*	0.308233	0.00353839	-1.50447	-0.295532
45	1	1														2.00	0.2	0.308233	0.516499	-0.404468	0.804468
45	1	0														3.00	-0.4	0.308233	0.194524	-1.00447	0.204468
45	1	0														4.00	-0.5	0.308233	0.104919	-1.10447	0.104468
45	1	1														5.00	0.2	0.308233	0.516499	-0.404468	0.804468
45	1	2														6.00	-0.4	0.308233	0.194524	-1.00447	0.204468
45	1	0														7.00	-3.33067e-16	0.308233	1	-0.604468	0.604468
45	1	0														8.00	-.700*	0.308233	0.0232454	-1.30447	-0.0955322
45	1	1														9.00	0.3	0.308233	0.33052	-0.304468	0.904468
45	2	1														10.00	-0.5	0.308233	0.104919	-1.10447	0.104468
45	2	0														11.00	-0.4	0.308233	0.194524	-1.00447	0.204468
45	2	0														12.00	0.1	0.308233	0.745645	-0.504468	0.704468
45	2	1														13.00	-0.2	0.308233	0.516499	-0.804468	0.404468
45	2	0														14.00	6.66134e-16	0.308233	1	-0.604468	0.604468
45	2	0														15.00	-0.4	0.308233	0.194524	-1.00447	0.204468
45	2	0														16.00	-0.2	0.308233	0.516499	-0.804468	0.404468
45	2	1														17.00	-0.1	0.308233	0.745645	-0.704468	0.504468
45	2	1														18.00	6.66134e-16	0.308233	1	-0.604468	0.604468
45	2	1														19.00	-0.1	0.308233	0.745645	-0.704468	0.504468
45	3	3														20.00	-0.3	0.308233	0.33052	-0.904468	0.304468
45	3	4														21.00	-0.1	0.308233	0.745645	-0.704468	0.504468
45	3	3														22.00	0.1	0.308233	0.745645	-0.504468	0.704468
45	3	4														23.00	-0.3	0.308233	0.33052	-0.904468	0.304468
45	3	4														24.00	-0.1	0.308233	0.745645	-0.704468	0.504468
45	3	4														25.00	-0.1	0.308233	0.745645	-0.704468	0.504468
45	3	6														26.00	-0.1	0.308233	0.745645	-0.704468	0.504468
45	3	4														27.00	-.700*	0.308233	0.0232454	-1.30447	-0.0955322
45	3	2														29.00	-0.2	0.308233	0.516499	-0.804468	0.404468
45	4	3														30.00	0.3	0.308233	0.33052	-0.304468	0.904468
45	4	6														31.00	7.77156e-16	0.308233	1	-0.604468	0.604468
45	4	3														32.00	-1.000*	0.308233	0.00119554	-1.60447	-0.395532
45	4	4														33.00	0.1	0.308233	0.745645	-0.504468	0.704468
45	4	3														34.00	-0.2	0.308233	0.516499	-0.804468	0.404468
45	4	4														35.00	-0.2	0.308233	0.516499	-0.804468	0.404468
45	4	4														36.00	-0.3	0.308233	0.33052	-0.904468	0.304468
45	4	4														37.00	0.3	0.308233	0.33052	-0.304468	0.904468
45	4	3														38.00	1.9984e-15	0.308233	1	-0.604468	0.604468
46	1	0														39.00	-0.4	0.308233	0.194524	-1.00447	0.204468
46	1	0														40.00	-0.2	0.308233	0.516499	-0.804468	0.404468
46	1	1														41.00	-0.4	0.308233	0.194524	-1.00447	0.204468
46	1	1														42.00	-0.4	0.308233	0.194524	-1.00447	0.204468
46	1	1														43.00	0.2	0.308233	0.516499	-0.404468	0.804468
46	1	0														44.00	-0.2	0.308233	0.516499	-0.804468	0.404468
46	1	0														45.00	-0.4	0.308233	0.194524	-1.00447	0.204468
46	1	0														46.00	-0.1	0.308233	0.745645	-0.704468	0.504468
46	1	1														47.00	0.1	0.308233	0.745645	-0.504468	0.704468
46	1	0														48.00	0.1	0.308233	0.745645	-0.504468	0.704468
46	2	0														49.00	-0.4	0.308233	0.194524	-1.00447	0.204468
46	2	0														50.00	-0.2	0.308233	0.516499	-0.804468	0.404468
46	2	1														51.00	-0.1	0.308233	0.745645	-0.704468	0.504468
46	2	0														52.00	-1.38778e-17	0.308233	1	-0.604468	0.604468
46	2	0														53.00	-0.5	0.308233	0.104919	-1.10447	0.104468
46	2	1														54.00	-0.3	0.308233	0.33052	-0.904468	0.304468
46	2	1														55.00	-0.1	0.308233	0.745645	-0.704468	0.504468
46	2	0														56.00	2.77556e-17	0.308233	1	-0.604468	0.604468
46	2	0														57.00	-0.3	0.308233	0.33052	-0.904468	0.304468
46	2	1														58.00	0	0.308233	1	-0.604468	0.604468
46	3	3														59.00	-2.91434e-16	0.308233	1	-0.604468	0.604468
46	3	4														60.00	-0.5	0.308233	0.104919	-1.10447	0.104468
46	3	4														61.00	-0.1	0.308233	0.745645	-0.704468	0.504468
46	3	5														62.00	-0.5	0.308233	0.104919	-1.10447	0.104468
46	3	4														63.00	-0.1	0.308233	0.745645	-0.704468	0.504468
46	3	4													29.00	1.00	-.700*	0.308233	0.0232454	-1.30447	-0.0955322
46	3	4														2.00	0.4	0.308233	0.194524	-0.204468	1.00447
46	3	3														3.00	-0.2	0.308233	0.516499	-0.804468	0.404468
46	3	5														4.00	-0.3	0.308233	0.33052	-0.904468	0.304468
46	4	4														5.00	0.4	0.308233	0.194524	-0.204468	1.00447
46	4	4														6.00	-0.2	0.308233	0.516499	-0.804468	0.404468
46	4	4														7.00	0.2	0.308233	0.516499	-0.404468	0.804468
46	4	4														8.00	-0.5	0.308233	0.104919	-1.10447	0.104468
46	4	4														9.00	0.5	0.308233	0.104919	-0.104468	1.10447
46	4	3														10.00	-0.3	0.308233	0.33052	-0.904468	0.304468
46	4	3														11.00	-0.2	0.308233	0.516499	-0.804468	0.404468
46	4	4														12.00	0.3	0.308233	0.33052	-0.304468	0.904468
46	4	2														13.00	4.16334e-16	0.308233	1	-0.604468	0.604468
47	1	0														14.00	0.2	0.308233	0.516499	-0.404468	0.804468
47	1	1														15.00	-0.2	0.308233	0.516499	-0.804468	0.404468
47	1	0														16.00	4.30211e-16	0.308233	1	-0.604468	0.604468
47	1	0														17.00	0.1	0.308233	0.745645	-0.504468	0.704468
47	1	0														18.00	0.2	0.308233	0.516499	-0.404468	0.804468
47	1	0														19.00	0.1	0.308233	0.745645	-0.504468	0.704468
47	1	0														20.00	-0.1	0.308233	0.745645	-0.704468	0.504468
47	1	0														21.00	0.1	0.308233	0.745645	-0.504468	0.704468
47	1	0														22.00	0.3	0.308233	0.33052	-0.304468	0.904468
47	1	1														23.00	-0.1	0.308233	0.745645	-0.704468	0.504468
47	2	1														24.00	0.1	0.308233	0.745645	-0.504468	0.704468
47	2	1														25.00	0.1	0.308233	0.745645	-0.504468	0.704468
47	2	0														26.00	0.1	0.308233	0.745645	-0.504468	0.704468
47	2	0														27.00	-0.5	0.308233	0.104919	-1.10447	0.104468
47	2	0														28.00	0.2	0.308233	0.516499	-0.404468	0.804468
47	2	0														30.00	0.5	0.308233	0.104919	-0.104468	1.10447
47	2	0														31.00	0.2	0.308233	0.516499	-0.404468	0.804468
47	2	0														32.00	-.800*	0.308233	0.0095116	-1.40447	-0.195532
47	2	1														33.00	0.3	0.308233	0.33052	-0.304468	0.904468
47	2	0														34.00	-4.30211e-16	0.308233	1	-0.604468	0.604468
47	3	4														35.00	3.33067e-16	0.308233	1	-0.604468	0.604468
47	3	5														36.00	-0.1	0.308233	0.745645	-0.704468	0.504468
47	3	4														37.00	0.5	0.308233	0.104919	-0.104468	1.10447
47	3	5														38.00	0.2	0.308233	0.516499	-0.404468	0.804468
47	3	3														39.00	-0.2	0.308233	0.516499	-0.804468	0.404468
47	3	4														40.00	1.67921e-15	0.308233	1	-0.604468	0.604468
47	3	4														41.00	-0.2	0.308233	0.516499	-0.804468	0.404468
47	3	5														42.00	-0.2	0.308233	0.516499	-0.804468	0.404468
47	3	4														43.00	0.4	0.308233	0.194524	-0.204468	1.00447
47	4	4														44.00	3.46945e-16	0.308233	1	-0.604468	0.604468
47	4	4														45.00	-0.2	0.308233	0.516499	-0.804468	0.404468
47	4	3														46.00	0.1	0.308233	0.745645	-0.504468	0.704468
47	4	3														47.00	0.3	0.308233	0.33052	-0.304468	0.904468
47	4	4														48.00	0.3	0.308233	0.33052	-0.304468	0.904468
47	4	3														49.00	-0.2	0.308233	0.516499	-0.804468	0.404468
47	4	3														50.00	-9.71445e-17	0.308233	1	-0.604468	0.604468
47	4	3														51.00	0.1	0.308233	0.745645	-0.504468	0.704468
47	4	6														52.00	0.2	0.308233	0.516499	-0.404468	0.804468
48	1	0														53.00	-0.3	0.308233	0.33052	-0.904468	0.304468
48	1	0														54.00	-0.1	0.308233	0.745645	-0.704468	0.504468
48	1	0														55.00	0.1	0.308233	0.745645	-0.504468	0.704468
48	1	0														56.00	0.2	0.308233	0.516499	-0.404468	0.804468
48	1	0														57.00	-0.1	0.308233	0.745645	-0.704468	0.504468
48	1	0														58.00	0.2	0.308233	0.516499	-0.404468	0.804468
48	1	1														59.00	0.2	0.308233	0.516499	-0.404468	0.804468
48	1	1														60.00	-0.3	0.308233	0.33052	-0.904468	0.304468
48	1	0														61.00	0.1	0.308233	0.745645	-0.504468	0.704468
48	1	0														62.00	-0.3	0.308233	0.33052	-0.904468	0.304468
48	2	0														63.00	0.1	0.308233	0.745645	-0.504468	0.704468
48	2	1													30.00	1.00	-1.200*	0.308233	0.000101976	-1.80447	-0.595532
48	2	1														2.00	-0.1	0.308233	0.745645	-0.704468	0.504468
48	2	1														3.00	-.700*	0.308233	0.0232454	-1.30447	-0.0955322
48	2	0														4.00	-.800*	0.308233	0.0095116	-1.40447	-0.195532
48	2	1														5.00	-0.1	0.308233	0.745645	-0.704468	0.504468
48	2	1														6.00	-.700*	0.308233	0.0232454	-1.30447	-0.0955322
48	2	1														7.00	-0.3	0.308233	0.33052	-0.904468	0.304468
48	2	0														8.00	-1.000*	0.308233	0.00119554	-1.60447	-0.395532
48	2	1														9.00	-1.38778e-15	0.308233	1	-0.604468	0.604468
48	3	5														10.00	-.800*	0.308233	0.0095116	-1.40447	-0.195532
48	3	5														11.00	-.700*	0.308233	0.0232454	-1.30447	-0.0955322
48	3	7														12.00	-0.2	0.308233	0.516499	-0.804468	0.404468
48	3	6														13.00	-0.5	0.308233	0.104919	-1.10447	0.104468
48	3	4														14.00	-0.3	0.308233	0.33052	-0.904468	0.304468
48	3	7														15.00	-.700*	0.308233	0.0232454	-1.30447	-0.0955322
48	3	7														16.00	-0.5	0.308233	0.104919	-1.10447	0.104468
48	3	3														17.00	-0.4	0.308233	0.194524	-1.00447	0.204468
48	3	6														18.00	-0.3	0.308233	0.33052	-0.904468	0.304468
48	4	3														19.00	-0.4	0.308233	0.194524	-1.00447	0.204468
48	4	6														20.00	-0.6	0.308233	0.051716	-1.20447	0.00446777
48	4	4														21.00	-0.4	0.308233	0.194524	-1.00447	0.204468
48	4	4														22.00	-0.2	0.308233	0.516499	-0.804468	0.404468
48	4	4														23.00	-0.6	0.308233	0.051716	-1.20447	0.00446777
48	4	5														24.00	-0.4	0.308233	0.194524	-1.00447	0.204468
48	4	5														25.00	-0.4	0.308233	0.194524	-1.00447	0.204468
48	4	3														26.00	-0.4	0.308233	0.194524	-1.00447	0.204468
48	4	4														27.00	-1.000*	0.308233	0.00119554	-1.60447	-0.395532
49	1	1														28.00	-0.3	0.308233	0.33052	-0.904468	0.304468
49	1	0														29.00	-0.5	0.308233	0.104919	-1.10447	0.104468
49	1	0														31.00	-0.3	0.308233	0.33052	-0.904468	0.304468
49	1	1														32.00	-1.300*	0.308233	2.57212e-05	-1.90447	-0.695532
49	1	1														33.00	-0.2	0.308233	0.516499	-0.804468	0.404468
49	1	1														34.00	-0.5	0.308233	0.104919	-1.10447	0.104468
49	1	0														35.00	-0.5	0.308233	0.104919	-1.10447	0.104468
49	1	1														36.00	-0.6	0.308233	0.051716	-1.20447	0.00446777
49	1	1														37.00	6.66134e-16	0.308233	1	-0.604468	0.604468
49	1	1														38.00	-0.3	0.308233	0.33052	-0.904468	0.304468
49	2	1														39.00	-.700*	0.308233	0.0232454	-1.30447	-0.0955322
49	2	0														40.00	-0.5	0.308233	0.104919	-1.10447	0.104468
49	2	0														41.00	-.700*	0.308233	0.0232454	-1.30447	-0.0955322
49	2	0														42.00	-.700*	0.308233	0.0232454	-1.30447	-0.0955322
49	2	1														43.00	-0.1	0.308233	0.745645	-0.704468	0.504468
49	2	0														44.00	-0.5	0.308233	0.104919	-1.10447	0.104468
49	2	0														45.00	-.700*	0.308233	0.0232454	-1.30447	-0.0955322
49	2	0														46.00	-0.4	0.308233	0.194524	-1.00447	0.204468
49	2	0														47.00	-0.2	0.308233	0.516499	-0.804468	0.404468
49	2	1														48.00	-0.2	0.308233	0.516499	-0.804468	0.404468
49	3	4														49.00	-.700*	0.308233	0.0232454	-1.30447	-0.0955322
49	3	5														50.00	-0.5	0.308233	0.104919	-1.10447	0.104468
49	3	6														51.00	-0.4	0.308233	0.194524	-1.00447	0.204468
49	3	6														52.00	-0.3	0.308233	0.33052	-0.904468	0.304468
49	3	4														53.00	-.800*	0.308233	0.0095116	-1.40447	-0.195532
49	3	4														54.00	-0.6	0.308233	0.051716	-1.20447	0.00446777
49	3	5														55.00	-0.4	0.308233	0.194524	-1.00447	0.204468
49	3	4														56.00	-0.3	0.308233	0.33052	-0.904468	0.304468
49	3	3														57.00	-0.6	0.308233	0.051716	-1.20447	0.00446777
49	4	4														58.00	-0.3	0.308233	0.33052	-0.904468	0.304468
49	4	5														59.00	-0.3	0.308233	0.33052	-0.904468	0.304468
49	4	4														60.00	-.800*	0.308233	0.0095116	-1.40447	-0.195532
49	4	5														61.00	-0.4	0.308233	0.194524	-1.00447	0.204468
49	4	4														62.00	-.800*	0.308233	0.0095116	-1.40447	-0.195532
49	4	4														63.00	-0.4	0.308233	0.194524	-1.00447	0.204468
49	4	4													31.00	1.00	-.900*	0.308233	0.00353839	-1.50447	-0.295532
49	4	5														2.00	0.2	0.308233	0.516499	-0.404468	0.804468
49	4	5														3.00	-0.4	0.308233	0.194524	-1.00447	0.204468
50	1	0														4.00	-0.5	0.308233	0.104919	-1.10447	0.104468
50	1	1														5.00	0.2	0.308233	0.516499	-0.404468	0.804468
50	1	1														6.00	-0.4	0.308233	0.194524	-1.00447	0.204468
50	1	0														7.00	-1.33227e-15	0.308233	1	-0.604468	0.604468
50	1	0														8.00	-.700*	0.308233	0.0232454	-1.30447	-0.0955322
50	1	0														9.00	0.3	0.308233	0.33052	-0.304468	0.904468
50	1	1														10.00	-0.5	0.308233	0.104919	-1.10447	0.104468
50	1	0														11.00	-0.4	0.308233	0.194524	-1.00447	0.204468
50	1	1														12.00	0.1	0.308233	0.745645	-0.504468	0.704468
50	1	1														13.00	-0.2	0.308233	0.516499	-0.804468	0.404468
50	2	0														14.00	-1.11022e-16	0.308233	1	-0.604468	0.604468
50	2	0														15.00	-0.4	0.308233	0.194524	-1.00447	0.204468
50	2	0														16.00	-0.2	0.308233	0.516499	-0.804468	0.404468
50	2	0														17.00	-0.1	0.308233	0.745645	-0.704468	0.504468
50	2	0														18.00	-2.22045e-16	0.308233	1	-0.604468	0.604468
50	2	1														19.00	-0.1	0.308233	0.745645	-0.704468	0.504468
50	2	1														20.00	-0.3	0.308233	0.33052	-0.904468	0.304468
50	2	0														21.00	-0.1	0.308233	0.745645	-0.704468	0.504468
50	2	0														22.00	0.1	0.308233	0.745645	-0.504468	0.704468
50	2	0														23.00	-0.3	0.308233	0.33052	-0.904468	0.304468
50	3	4														24.00	-0.1	0.308233	0.745645	-0.704468	0.504468
50	3	5														25.00	-0.1	0.308233	0.745645	-0.704468	0.504468
50	3	6														26.00	-0.1	0.308233	0.745645	-0.704468	0.504468
50	3	5														27.00	-.700*	0.308233	0.0232454	-1.30447	-0.0955322
50	3	4														28.00	-7.77156e-16	0.308233	1	-0.604468	0.604468
50	3	5														29.00	-0.2	0.308233	0.516499	-0.804468	0.404468
50	3	4														30.00	0.3	0.308233	0.33052	-0.304468	0.904468
50	3	3														32.00	-1.000*	0.308233	0.00119554	-1.60447	-0.395532
50	3	4														33.00	0.1	0.308233	0.745645	-0.504468	0.704468
50	4	4														34.00	-0.2	0.308233	0.516499	-0.804468	0.404468
50	4	4														35.00	-0.2	0.308233	0.516499	-0.804468	0.404468
50	4	4														36.00	-0.3	0.308233	0.33052	-0.904468	0.304468
50	4	4														37.00	0.3	0.308233	0.33052	-0.304468	0.904468
50	4	5														38.00	1.11022e-15	0.308233	1	-0.604468	0.604468
50	4	4														39.00	-0.4	0.308233	0.194524	-1.00447	0.204468
50	4	5														40.00	-0.2	0.308233	0.516499	-0.804468	0.404468
50	4	3														41.00	-0.4	0.308233	0.194524	-1.00447	0.204468
50	4	5														42.00	-0.4	0.308233	0.194524	-1.00447	0.204468
51	1	0														43.00	0.2	0.308233	0.516499	-0.404468	0.804468
51	1	1														44.00	-0.2	0.308233	0.516499	-0.804468	0.404468
51	1	1														45.00	-0.4	0.308233	0.194524	-1.00447	0.204468
51	1	1														46.00	-0.1	0.308233	0.745645	-0.704468	0.504468
51	1	1														47.00	0.1	0.308233	0.745645	-0.504468	0.704468
51	1	0														48.00	0.1	0.308233	0.745645	-0.504468	0.704468
51	1	0														49.00	-0.4	0.308233	0.194524	-1.00447	0.204468
51	1	0														50.00	-0.2	0.308233	0.516499	-0.804468	0.404468
51	1	0														51.00	-0.1	0.308233	0.745645	-0.704468	0.504468
51	1	0														52.00	-7.77156e-16	0.308233	1	-0.604468	0.604468
51	2	0														53.00	-0.5	0.308233	0.104919	-1.10447	0.104468
51	2	0														54.00	-0.3	0.308233	0.33052	-0.904468	0.304468
51	2	0														55.00	-0.1	0.308233	0.745645	-0.704468	0.504468
51	2	0														56.00	-7.77156e-16	0.308233	1	-0.604468	0.604468
51	2	0														57.00	-0.3	0.308233	0.33052	-0.904468	0.304468
51	2	0														58.00	-7.77156e-16	0.308233	1	-0.604468	0.604468
51	2	1														59.00	-1.11022e-15	0.308233	1	-0.604468	0.604468
51	2	0														60.00	-0.5	0.308233	0.104919	-1.10447	0.104468
51	2	1														61.00	-0.1	0.308233	0.745645	-0.704468	0.504468
51	2	1														62.00	-0.5	0.308233	0.104919	-1.10447	0.104468
51	3	2														63.00	-0.1	0.308233	0.745645	-0.704468	0.504468
51	3	3													32.00	1.00	0.1	0.308233	0.745645	-0.504468	0.704468
51	3	4														2.00	1.200*	0.308233	0.000101976	0.595532	1.80447
51	3	4														3.00	0.6	0.308233	0.051716	-0.00446777	1.20447
51	3	3														4.00	0.5	0.308233	0.104919	-0.104468	1.10447
51	3	4														5.00	1.200*	0.308233	0.000101976	0.595532	1.80447
51	3	3														6.00	0.6	0.308233	0.051716	-0.00446777	1.20447
51	3	3														7.00	1.000*	0.308233	0.00119554	0.395532	1.60447
51	3	3														8.00	0.3	0.308233	0.33052	-0.304468	0.904468
51	4	2														9.00	1.300*	0.308233	2.57212e-05	0.695532	1.90447
51	4	2														10.00	0.5	0.308233	0.104919	-0.104468	1.10447
51	4	3														11.00	0.6	0.308233	0.051716	-0.00446777	1.20447
51	4	3														12.00	1.100*	0.308233	0.00036661	0.495532	1.70447
51	4	2														13.00	.800*	0.308233	0.0095116	0.195532	1.40447
51	4	3														14.00	1.000*	0.308233	0.00119554	0.395532	1.60447
51	4	3														15.00	0.6	0.308233	0.051716	-0.00446777	1.20447
51	4	3														16.00	.800*	0.308233	0.0095116	0.195532	1.40447
51	4	3														17.00	.900*	0.308233	0.00353839	0.295532	1.50447
52	1	0														18.00	1.000*	0.308233	0.00119554	0.395532	1.60447
52	1	0														19.00	.900*	0.308233	0.00353839	0.295532	1.50447
52	1	0														20.00	.700*	0.308233	0.0232454	0.0955322	1.30447
52	1	0														21.00	.900*	0.308233	0.00353839	0.295532	1.50447
52	1	0														22.00	1.100*	0.308233	0.00036661	0.495532	1.70447
52	1	1														23.00	.700*	0.308233	0.0232454	0.0955322	1.30447
52	1	0														24.00	.900*	0.308233	0.00353839	0.295532	1.50447
52	1	0														25.00	.900*	0.308233	0.00353839	0.295532	1.50447
52	1	1														26.00	.900*	0.308233	0.00353839	0.295532	1.50447
52	1	1														27.00	0.3	0.308233	0.33052	-0.304468	0.904468
52	2	1														28.00	1.000*	0.308233	0.00119554	0.395532	1.60447
52	2	1														29.00	.800*	0.308233	0.0095116	0.195532	1.40447
52	2	1														30.00	1.300*	0.308233	2.57212e-05	0.695532	1.90447
52	2	1														31.00	1.000*	0.308233	0.00119554	0.395532	1.60447
52	2	1														33.00	1.100*	0.308233	0.00036661	0.495532	1.70447
52	2	0														34.00	.800*	0.308233	0.0095116	0.195532	1.40447
52	2	1														35.00	.800*	0.308233	0.0095116	0.195532	1.40447
52	2	1														36.00	.700*	0.308233	0.0232454	0.0955322	1.30447
52	2	0														37.00	1.300*	0.308233	2.57212e-05	0.695532	1.90447
52	2	0														38.00	1.000*	0.308233	0.00119554	0.395532	1.60447
52	3	3														39.00	0.6	0.308233	0.051716	-0.00446777	1.20447
52	3	4														40.00	.800*	0.308233	0.0095116	0.195532	1.40447
52	3	4														41.00	0.6	0.308233	0.051716	-0.00446777	1.20447
52	3	4														42.00	0.6	0.308233	0.051716	-0.00446777	1.20447
52	3	4														43.00	1.200*	0.308233	0.000101976	0.595532	1.80447
52	3	3														44.00	.800*	0.308233	0.0095116	0.195532	1.40447
52	3	2														45.00	0.6	0.308233	0.051716	-0.00446777	1.20447
52	3	2														46.00	.900*	0.308233	0.00353839	0.295532	1.50447
52	3	3														47.00	1.100*	0.308233	0.00036661	0.495532	1.70447
52	4	3														48.00	1.100*	0.308233	0.00036661	0.495532	1.70447
52	4	3														49.00	0.6	0.308233	0.051716	-0.00446777	1.20447
52	4	3														50.00	.800*	0.308233	0.0095116	0.195532	1.40447
52	4	3														51.00	.900*	0.308233	0.00353839	0.295532	1.50447
52	4	3														52.00	1.000*	0.308233	0.00119554	0.395532	1.60447
52	4	3														53.00	0.5	0.308233	0.104919	-0.104468	1.10447
52	4	3														54.00	.700*	0.308233	0.0232454	0.0955322	1.30447
52	4	3														55.00	.900*	0.308233	0.00353839	0.295532	1.50447
52	4	3														56.00	1.000*	0.308233	0.00119554	0.395532	1.60447
53	1	1														57.00	.700*	0.308233	0.0232454	0.0955322	1.30447
53	1	1														58.00	1.000*	0.308233	0.00119554	0.395532	1.60447
53	1	1														59.00	1.000*	0.308233	0.00119554	0.395532	1.60447
53	1	1														60.00	0.5	0.308233	0.104919	-0.104468	1.10447
53	1	1														61.00	.900*	0.308233	0.00353839	0.295532	1.50447
53	1	1														62.00	0.5	0.308233	0.104919	-0.104468	1.10447
53	1	0														63.00	.900*	0.308233	0.00353839	0.295532	1.50447
53	1	1													33.00	1.00	-1.000*	0.308233	0.00119554	-1.60447	-0.395532
53	1	1														2.00	0.1	0.308233	0.745645	-0.504468	0.704468
53	1	0														3.00	-0.5	0.308233	0.104919	-1.10447	0.104468
53	2	0														4.00	-0.6	0.308233	0.051716	-1.20447	0.00446777
53	2	0														5.00	0.1	0.308233	0.745645	-0.504468	0.704468
53	2	0														6.00	-0.5	0.308233	0.104919	-1.10447	0.104468
53	2	1														7.00	-0.1	0.308233	0.745645	-0.704468	0.504468
[truncated: 13,636 more rows]
