# Supplementary material for: Affective state determination in a mouse model of colitis-associated colorectal cancer
Source: PLoS One. 2020 Jan 27;15(1):e0228413. doi: 10.1371/journal.pone.0228413 (PMC6984705; doi:10.1371/journal.pone.0228413)
Supplement: S2 Dataset — (XLSX) [file pone.0228413.s002.xlsx]

## Sheet: DAY 20
day 20
SALINE + WATER + WATER
Mouse ID	1	2	3	4	5	Total Tumour No.	Thickening	Vasculature	Fibrin	Granularity	Stool Cons	Total Colitis Score
8	0	0	0	0	0	0	0	0	0	0	0	0
16	0	0	0	0	0	0	0	1	0	0	0	1
26	0	0	0	0	0	0	0	0	0	0	0	0
32	0	0	0	0	0	0	0	0	0	0	0	0
49	0	0	0	0	0	0	0	0	0	1	0	1
61	0	0	0	0	0	0	0	0	0	0	0	0
64	0	0	0	0	0	0	0	0	0	0	0	0
75	0	0	0	0	0	0	0	0	0	0	0	0
97	0	0	0	0	0	0	0	0	0	0	3	3
108	0	0	0	0	0	0	0	0	0	0	0	0
MEAN	0	0	0	0	0	0						0.5
SEM	0	0	0	0	0	0						0.307318
SALINE + WATER + BUP
Mouse ID	1	2	3	4	5	Total Tumour No.	Thickening	Vasculature	Fibrin	Granularity	Stool Cons	Total Colitis Score
56	0	0	0	0	0	0	0	0	0	0	0	0
58	0	0	0	0	0	0	0	0	0	0	0	0
59	0	0	0	0	0	0	0	0	0	0	0	0
63	0	0	0	0	0	0	0	0	0	0	0	0
65	0	0	0	0	0	0	0	0	0	0	0	0
72	0	0	0	0	0	0	0	0	0	0	0	0
73	0	0	0	0	0	0	0	0	0	0	0	0
83	0	0	0	0	0	0	0	0	0	0	0	0
96	0	0	0	0	0	0	0	0	0	0	0	0
100	0	0	0	0	0	0	0	0	0	0	0	0
MEAN	0	0	0	0	0	0						0
SEM	0	0	0	0	0	0						0
AOM + DSS+ WATER
Mouse ID	1	2	3	4	5	Total Tumour No.	Thickening	Vasculature	Fibrin	Granularity	Stool Cons	Total Colitis Score
6	3	2	1	0	0	6	2	1	0	2	1	6
21	10	1	0	0	0	11	2	2	0	2	0	6
35	0	4	0	0	0	4	2	2	0	3	2	9
43	5	0	0	0	0	5	2	3	0	2	3	10
66	10	2	0	0	0	12	1	1	0	1	0	3
71	18	0	0	0	0	18	3	3	0	3	0	9
74	13	2	0	0	0	15	1	3	0	1	3	8
80	13	2	0	0	0	15	3	0	0	2	1	6
84	7	0	0	0	0	7	1	1	0	1	2	5
MEAN	8.77778	1.44444	0.111111	0	0	10.3333						6.88889
SEM	1.86918	0.444444	0.111111	0	0	1.68325						0.753592
AOM + DSS + BUP
Mouse ID	1	2	3	4	5	Total Tumour No.	Thickening	Vasculature	Fibrin	Granularity	Stool Cons	Total Colitis Score
69	4	3	0	0	0	7	3	3	0	1	1	8
76	16	2	0	0	0	18	2	2	0	2	3	9
77	14	1	0	0	0	15	2	3	0	3	3	11
85	2	5	0	0	0	7	3	2	0	2	3	10
87	10	3	0	0	0	13	3	3	0	3	3	12
89	15	3	0	0	0	18	3	3	1	3	3	13
99	2	1	0	0	0	3	1	1	0	1	1	4
109	14	0	0	0	0	14	2	3	0	2	1	8
110	2	3	1	0	0	6	3	3	0	1	1	8
MEAN	8.77778	2.33333	0.111111	0	0	11.2222						9.22222
SEM	2.06679	0.5	0.111111	0	0	1.85426						0.894082

## Sheet: DAY 41
Day 41
SALINE + WATER + WATER
Mouse ID	1	2	3	4	5	Total Tumour No.	Thickening	Vasculature	Fibrin	Granularity	Stool Cons	Total Colitis Score
8	0	0	0	0	0	0	0	0	0	0	0	0
16	0	0	0	0	0	0	0	1	0	0	0	1
26	0	0	0	0	0	0	0	1	0	0	0	1
32	0	0	0	0	0	0	0	0	0	0	0	0
49	0	0	0	0	0	0	0	0	0	0	0	0
61	0	0	0	0	0	0	0	0	0	0	0	0
64	0	0	0	0	0	0	0	0	0	0	0	0
75	0	0	0	0	0	0	0	0	0	0	0	0
97	0	0	0	0	0	0	0	0	0	0	0	0
108	0	0	0	0	0	0	0	0	0	0	0	0
MEAN	0	0	0	0	0	0						0.2
SEM	0	0	0	0	0	0						0.133333
SALINE + WATER + BUP
Mouse ID	1	2	3	4	5	Total Tumour No.	Thickening	Vasculature	Fibrin	Granularity	Stool Cons	Total Colitis Score
56	0	0	0	0	0	0	0	0	0	0	0	0
58	0	0	0	0	0	0	0	0	0	0	0	0
59	0	0	0	0	0	0	0	0	0	0	1	1
63	0	0	0	0	0	0	0	0	0	0	0	0
65	0	0	0	0	0	0	0	0	0	0	0	0
72	0	0	0	0	0	0	0	0	0	0	0	0
73	0	0	0	0	0	0	0	0	0	0	0	0
83	0	0	0	0	0	0	0	0	0	0	0	0
96	0	0	0	0	0	0	0	0	0	0	0	0
100	0	0	0	0	0	0	0	0	0	0	0	0
MEAN	0	0	0	0	0	0						0.1
SEM	0	0	0	0	0	0						0.1
AOM + DSS+ WATER
Mouse ID	1	2	3	4	5	Total Tumour No.	Thickening	Vasculature	Fibrin	Granularity	Stool Cons	Total Colitis Score
6	0	0	0	0	0	0	0	1	0	1	1	3
21	0	0	0	0	0	0	2	1	1	2	3	9
35	5	0	0	0	0	5	1	2	0	1	0	4
43	0	0	0	0	0	0	2	0	0	2	3	7
66	7	1	0	0	0	8	2	2	0	1	2	7
71	7	2	0	0	0	9	2	1	0	2	0	5
74	11	2	2	0	0	15	2	1	0	1	3	7
80	1	0	1	0	0	2	2	1	0	1	2	6
84	11	1	0	0	0	12	3	2	0	2	2	9
MEAN	4.66667	0.666667	0.333333	0	0	5.66667						6.33333
SEM	1.53659	0.288675	0.235702	0	0	1.87824						0.687184
AOM + DSS + BUP
Mouse ID	1	2	3	4	5	Total Tumour No.	Thickening	Vasculature	Fibrin	Granularity	Stool Cons	Total Colitis Score
69	9	0	0	0	0	9	1	2	0	2	0	5
76	6	4	1	0	0	11	2	3	0	1	2	8
77	6	3	0	0	0	9	2	1	0	2	2	7
85	10	4	0	0	0	14	3	1	0	2	2	8
87	10	2	0	0	0	12	2	1	0	2	1	6
89	9	0	0	0	0	9	1	1	0	2	0	4
99	3	1	0	0	0	4	2	0	0	1	2	5
109	9	0	0	0	0	9	3	1	0	1	1	6
110	4	1	0	0	0	5	1	2	0	2	3	8
MEAN	7.33333	1.66667	0.111111	0	0	9.11111						6.33333
SEM	0.881917	0.552771	0.111111	0	0	1.04675						0.5

## Sheet: DAY 62
Day 62
SALINE + WATER + WATER
Mouse ID	1	2	3	4	5	Total Tumour No.	Thickening	Vasculature	Fibrin	Granularity	Stool Cons	Total Colitis Score
8	0	0	0	0	0	0	0	0	0	0	0	0
16	0	0	0	0	0	0	0	0	0	0	0	0
26	0	0	0	0	0	0	0	1	0	0	3	4
32	0	0	0	0	0	0	0	0	0	0	1	1
49	0	0	0	0	0	0	0	0	0	0	0	0
61	0	0	0	0	0	0	0	0	0	0	0	0
64	0	0	0	0	0	0	0	0	0	0	2	2
75	0	0	0	0	0	0	0	0	0	0	0	0
97	0	0	0	0	0	0	0	0	0	0	0	0
108	0	0	0	0	0	0	0	0	0	0	1	1
MEAN	0	0	0	0	0	0						0.8
SEM	0	0	0	0	0	0						0.416333
SALINE + WATER + BUP
Mouse ID	1	2	3	4	5	Total Tumour No.	Thickening	Vasculature	Fibrin	Granularity	Stool Cons	Total Colitis Score
56	0	0	0	0	0	0	0	0	0	0	0	0
58	0	0	0	0	0	0	0	0	0	0	0	0
59	0	0	0	0	0	0	0	0	0	0	0	0
63	0	0	0	0	0	0	0	0	0	0	0	0
65	0	0	0	0	0	0	0	0	0	0	0	0
72	0	0	0	0	0	0	0	0	0	0	0	0
73	0	0	0	0	0	0	0	0	0	0	0	0
83	0	0	0	0	0	0	0	0	0	0	0	0
96	0	0	0	0	0	0	0	0	0	0	0	0
100	0	0	0	0	0	0	0	0	0	0	0	0
MEAN	0	0	0	0	0	0						0
SEM	0	0	0	0	0	0						0
AOM + DSS+ WATER
Mouse ID	1	2	3	4	5	Total Tumour No.	Thickening	Vasculature	Fibrin	Granularity	Stool Cons	Total Colitis Score
6	6	1	0	0	0	7	1	2	0	3	3	9
21	2	1	0	0	0	3	3	3	0	2	2	10
35	3	0	0	0	0	3	2	2	0	3	3	10
43	1	0	0	0	0	1	2	3	0	2	3	10
66	7	4	0	0	0	11	2	1	0	2	2	7
71	15	2	0	0	0	17	3	1	0	3	3	10
74	13	2	0	0	2	17	3	3	0	2	3	11
80	20	2	1	0	0	23	2	1	0	3	3	9
84	5	4	1	1	0	11	3	2	0	3	3	11
MEAN	8	1.77778	0.222222	0.111111	0.222222	10.3333						9.66667
SEM	2.17945	0.493789	0.146986	0.111111	0.222222	2.51661						0.408248
AOM + DSS + BUP
Mouse ID	1	2	3	4	5	Total Tumour No.	Thickening	Vasculature	Fibrin	Granularity	Stool Cons	Total Colitis Score
69	0	0	0	0	0	0	2	0	0	2	3	7
76	9	2	3	0	0	14	2	2	0	2	3	9
77	18	1	0	0	0	19	2	0	0	2	1	5
85	8	2	0	0	0	10	1	0	0	2	1	4
87	10	1	0	0	0	11	2	1	0	2	3	8
89	10	3	0	0	0	13	1	3	0	2	2	8
99	5	2	0	0	0	7	2	1	0	1	1	5
109	10	4	0	0	0	14	2	3	0	1	2	8
110	2	0	1	0	0	3	2	2	0	1	0	5
MEAN	8	1.66667	0.444444	0	0	10.1111						6.55556
SEM	1.75594	0.440959	0.337931	0	0	1.97515						0.603488

## Sheet: Final Scores
Colitis Severity						Tumour number												Tumour size - day 20
MEAN	20	41	62			MEAN	20	41	62									MEAN	1	2	3	4	5
Saline + Water + Water	0.5	0.2	0.8			Saline + Water + Water	0	0	0									Saline + Water + Water	0	0	0	0	0
Saline + Water + Bup	0	0.1	0			Saline + Water + Bup	0	0	0									Saline + Water + Bup	0	0	0	0	0
AOM + DSS + Water	6.88889	6.33333	9.66667			AOM + DSS + Water	10.3333	5.66667	10.3333									AOM + DSS + Water	8.77778	1.44444	0.111111	0	0
AOM + DSS + Bup	9.22222	6.33333	6.55556			AOM + DSS + Bup	11.2222	9.11111	10.1111									AOM + DSS + Bup	8.77778	2.33333	0.111111	0	0
SEM	20	41	62			SEM	20	41	62									SEM	1	2	3	4	5
SALINE + WATER + WATER	0.307318	0.133333	0.416333			SALINE + WATER + WATER	0	0	0									SALINE + WATER + WATER	0	0	0	0	0
SALINE + WATER + BUP	0	0.1	0			SALINE + WATER + BUP	0	0	0									SALINE + WATER + BUP	0	0	0	0	0
AOM + DSS+ WATER	0.753592	0.687184	0.408248			AOM + DSS+ WATER	1.68325	1.87824	2.51661									AOM + DSS+ WATER	1.86918	0.444444	0.111111	0	0
AOM + DSS + BUP	0.894082	0.5	0.603488			AOM + DSS + BUP	1.85426	1.04675	1.97515									AOM + DSS + BUP	2.06679	0.5	0.111111	0	0
																		Tumour size - day 41
																		MEAN	1	2	3	4	5
																		Saline + Water + Water	0	0	0	0	0
																		Saline + Water + Bup	0	0	0	0	0
																		AOM + DSS + Water	4.66667	0.666667	0.333333	0	0
																		AOM + DSS + Bup	7.33333	1.66667	0.111111	0	0
																		SEM	1	2	3	4	5
																		SALINE + WATER + WATER	0	0	0	0	0
																		SALINE + WATER + BUP	0	0	0	0	0
																		AOM + DSS+ WATER	1.53659	0.288675	0.235702	0	0
																		AOM + DSS + BUP	0.881917	0.552771	0.111111	0	0
																		Tumour size - day 62
																		MEAN	1	2	3	4	5
																		Saline + Water + Water	0	0	0	0	0
																		Saline + Water + Bup	0	0	0	0	0
																		AOM + DSS + Water	8	1.77778	0.222222	0.111111	0.222222
																		AOM + DSS + Bup	8	1.66667	0.444444	0	0
																		SEM	1	2	3	4	5
																		SALINE + WATER + WATER	0	0	0	0	0
																		SALINE + WATER + BUP	0	0	0	0	0
																		AOM + DSS+ WATER	2.17945	0.493789	0.146986	0.111111	0.222222
																		AOM + DSS + BUP	1.75594	0.440959	0.337931	0	0

## Sheet: Graphs
															Fig 3. Colonoscopically-assessed colitis severity (n=10/group). Data were analysed using a repeated measures ANOVA with least significance difference (LSD) and are expressed as mean colitis severity score ± SEM. Colitis-severity is calculated from stool consistency, mucosal thickness, granularity of the mucosal surface, fibrin and vasculature pattern (each scored from 0-3 and summed). ***p<0.001,…
															Fig 4. Total tumour number measured from colonoscopy (n=10/group). Data were analysed using a repeated measures ANOVA with least significance difference (LSD) and are expressed as mean total tumour number ± SEM. ***p<0.001, **p<0.01, *p<0.05 compared to Saline + Water + Water, ^^^p<0.001, ^^p<0.01, ^p<0.05 compared to AOM + DSS + Water.

## Sheet: for SPSS
DAY	GROUP	COLITIS SCORE					DAY	GROUP	TUMOUR NO
20	1	0					20	1	0															COLITIS												TUMOUR
20	1	1					20	1	0
20	1	0					20	1	0							Group 1 -SALINE + WATER + WATER						Pairwise Comparisons												Pairwise Comparisons
20	1	0					20	1	0							Group 2 -SALINE + WATER + BUP						Dependent Variable:	COLITIS											Dependent Variable:	TUMOUR
20	1	1					20	1	0							Group 3 - AOM + DSS+ WATER						GROUP			Mean Difference (I-J)	Std. Error	Sig.b	95% Confidence Interval for Differenceb						GROUP			Mean Difference (I-J)	Std. Error	Sig.b	95% Confidence Interval for Differenceb
20	1	0					20	1	0							Group 4 - AOM + DSS + BUP												Lower Bound	Upper Bound											Lower Bound	Upper Bound
20	1	0					20	1	0													1.00	20.00	41.00	0.3	0.649686	0.645236	-0.988648	1.58865					1.00	20.00	41.00	0	1.72714	1	-3.42577	3.42577
20	1	0					20	1	0															62.00	-0.3	0.649686	0.645236	-1.58865	0.988648							62.00	-2.22045e-16	1.72714	1	-3.42577	3.42577
20	1	3					20	1	0														41.00	20.00	-0.3	0.649686	0.645236	-1.58865	0.988648						41.00	20.00	0	1.72714	1	-3.42577	3.42577
20	1	0					20	1	0															62.00	-0.6	0.649686	0.357914	-1.88865	0.688648							62.00	-4.44089e-16	1.72714	1	-3.42577	3.42577
20	2	0					20	2	0														62.00	20.00	0.3	0.649686	0.645236	-0.988648	1.58865						62.00	20.00	2.22045e-16	1.72714	1	-3.42577	3.42577
20	2	0					20	2	0							1v2								41.00	0.6	0.649686	0.357914	-0.688648	1.88865							41.00	4.44089e-16	1.72714	1	-3.42577	3.42577
20	2	0					20	2	0							1v3						2.00	20.00	41.00	-0.1	0.649686	0.877976	-1.38865	1.18865					2.00	20.00	41.00	2.22045e-16	1.72714	1	-3.42577	3.42577
20	2	0					20	2	0							3v4								62.00	3.10862e-15	0.649686	1	-1.28865	1.28865							62.00	0	1.72714	1	-3.42577	3.42577
20	2	0					20	2	0														41.00	20.00	0.1	0.649686	0.877976	-1.18865	1.38865						41.00	20.00	-2.22045e-16	1.72714	1	-3.42577	3.42577
20	2	0					20	2	0															62.00	0.1	0.649686	0.877976	-1.18865	1.38865							62.00	-2.22045e-16	1.72714	1	-3.42577	3.42577
20	2	0					20	2	0														62.00	20.00	-3.10862e-15	0.649686	1	-1.28865	1.28865						62.00	20.00	0	1.72714	1	-3.42577	3.42577
20	2	0					20	2	0															41.00	-0.1	0.649686	0.877976	-1.38865	1.18865							41.00	2.22045e-16	1.72714	1	-3.42577	3.42577
20	2	0					20	2	0													3.00	20.00	41.00	0.555556	0.684829	0.419121	-0.802799	1.91391					3.00	20.00	41.00	4.667*	1.82056	0.011827	1.05559	8.27775
20	2	0					20	2	0															62.00	-2.778*	0.684829	9.77686e-05	-4.13613	-1.41942							62.00	-6.66134e-16	1.82056	1	-3.61108	3.61108
20	3	6					20	3	6														41.00	20.00	-0.555556	0.684829	0.419121	-1.91391	0.802799						41.00	20.00	-4.667*	1.82056	0.011827	-8.27775	-1.05559
20	3	6					20	3	11															62.00	-3.333*	0.684829	4.13513e-06	-4.69169	-1.97498							62.00	-4.667*	1.82056	0.011827	-8.27775	-1.05559
20	3	9					20	3	4														62.00	20.00	2.778*	0.684829	9.77686e-05	1.41942	4.13613						62.00	20.00	6.66134e-16	1.82056	1	-3.61108	3.61108
20	3	10					20	3	5															41.00	3.333*	0.684829	4.13513e-06	1.97498	4.69169							41.00	4.667*	1.82056	0.011827	1.05559	8.27775
20	3	3					20	3	12													4.00	20.00	41.00	2.889*	0.684829	5.34008e-05	1.53053	4.24724					4.00	20.00	41.00	2.11111	1.82056	0.248922	-1.49997	5.72219
20	3	9					20	3	18															62.00	2.667*	0.684829	0.000176334	1.30831	4.02502							62.00	1.11111	1.82056	0.543013	-2.49997	4.72219
20	3	8					20	3	15														41.00	20.00	-2.889*	0.684829	5.34008e-05	-4.24724	-1.53053						41.00	20.00	-2.11111	1.82056	0.248922	-5.72219	1.49997
20	3	6					20	3	15															62.00	-0.222222	0.684829	0.746229	-1.58058	1.13613							62.00	-1	1.82056	0.584014	-4.61108	2.61108
20	3	5					20	3	7														62.00	20.00	-2.667*	0.684829	0.000176334	-4.02502	-1.30831						62.00	20.00	-1.11111	1.82056	0.543013	-4.72219	2.49997
20	4	8					20	4	7															41.00	0.222222	0.684829	0.746229	-1.13613	1.58058							41.00	1	1.82056	0.584014	-2.61108	4.61108
20	4	9					20	4	18													Based on estimated marginal means												Based on estimated marginal means
20	4	11					20	4	15													*. The mean difference is significant at the 0.05 level.												*. The mean difference is significant at the 0.05 level.
20	4	10					20	4	7													b. Adjustment for multiple comparisons: Least Significant Difference (equivalent to no adjustments).												b. Adjustment for multiple comparisons: Least Significant Difference (equivalent to no adjustments).
20	4	12					20	4	13
20	4	13					20	4	18
20	4	4					20	4	3
20	4	8					20	4	14													Pairwise Comparisons												Pairwise Comparisons
20	4	8					20	4	6													Dependent Variable:	COLITIS											Dependent Variable:	TUMOUR
41	1	0					41	1	0													DAY			Mean Difference (I-J)	Std. Error	Sig.b	95% Confidence Interval for Differenceb						DAY			Mean Difference (I-J)	Std. Error	Sig.b	95% Confidence Interval for Differenceb
41	1	1					41	1	0																			Lower Bound	Upper Bound											Lower Bound	Upper Bound
41	1	1					41	1	0					COLITIS significance summary								20.00	1.00	2.00	0.5	0.649686	0.443314	-0.788648	1.78865					20.00	1.00	2.00	-1.77636e-15	1.72714	1	-3.42577	3.42577
41	1	0					41	1	0															3.00	-6.389*	0.667489	7.2333e-16	-7.71285	-5.06493							3.00	-10.333*	1.77447	6.74242e-08	-13.853	-6.81369
41	1	0					41	1	0					Saline + water + water (1) v Saline + water + Bup (2) - none										4.00	-8.722*	0.667489	1.62269e-23	-10.0462	-7.39826							4.00	-11.222*	1.77447	6.8245e-09	-14.7419	-7.70258
41	1	0					41	1	0														2.00	1.00	-0.5	0.649686	0.443314	-1.78865	0.788648						2.00	1.00	1.77636e-15	1.72714	1	-3.42577	3.42577
41	1	0					41	1	0					saline + water + water (1) v AOM + DSS + Water (3) - days 20, 41 and 62										3.00	-6.889*	0.667489	1.58904e-17	-8.21285	-5.56493							3.00	-10.333*	1.77447	6.74242e-08	-13.853	-6.81369
41	1	0					41	1	0															4.00	-9.222*	0.667489	4.20726e-25	-10.5462	-7.89826							4.00	-11.222*	1.77447	6.8245e-09	-14.7419	-7.70258
41	1	0					41	1	0					AOM + DSS + Water (3) v AOM + DSS + Bup (4) - days 20 and 62									3.00	1.00	6.389*	0.667489	7.2333e-16	5.06493	7.71285						3.00	1.00	10.333*	1.77447	6.74242e-08	6.81369	13.853
41	1	0					41	1	0															2.00	6.889*	0.667489	1.58904e-17	5.56493	8.21285							2.00	10.333*	1.77447	6.74242e-08	6.81369	13.853
41	2	0					41	2	0															4.00	-2.333*	0.684829	0.00094051	-3.69169	-0.974979							4.00	-0.888889	1.82056	0.626421	-4.49997	2.72219
41	2	0					41	2	0														4.00	1.00	8.722*	0.667489	1.62269e-23	7.39826	10.0462						4.00	1.00	11.222*	1.77447	6.8245e-09	7.70258	14.7419
41	2	1					41	2	0															2.00	9.222*	0.667489	4.20726e-25	7.89826	10.5462							2.00	11.222*	1.77447	6.8245e-09	7.70258	14.7419
41	2	0					41	2	0					TUMOUR no significance summary										3.00	2.333*	0.684829	0.00094051	0.974979	3.69169							3.00	0.888889	1.82056	0.626421	-2.72219	4.49997
41	2	0					41	2	0													41.00	1.00	2.00	0.1	0.649686	0.877976	-1.18865	1.38865					41.00	1.00	2.00	-1.77636e-15	1.72714	1	-3.42577	3.42577
41	2	0					41	2	0					Saline + water + water (1) v AOM + DSS + Water (3) - days 20, 41 and 62										3.00	-6.133*	0.667489	5.07899e-15	-7.45729	-4.80937							3.00	-5.667*	1.77447	0.00187018	-9.18631	-2.14702
41	2	0					41	2	0															4.00	-6.133*	0.667489	5.07899e-15	-7.45729	-4.80937							4.00	-9.111*	1.77447	1.35969e-06	-12.6308	-5.59147
41	2	0					41	2	0					no signif between bup treatment in normal or AOM/DSS									2.00	1.00	-0.1	0.649686	0.877976	-1.38865	1.18865						2.00	1.00	1.77636e-15	1.72714	1	-3.42577	3.42577
41	2	0					41	2	0															3.00	-6.233*	0.667489	2.3702e-15	-7.55729	-4.90937							3.00	-5.667*	1.77447	0.00187018	-9.18631	-2.14702
41	2	0					41	2	0															4.00	-6.233*	0.667489	2.3702e-15	-7.55729	-4.90937							4.00	-9.111*	1.77447	1.35969e-06	-12.6308	-5.59147
41	3	3					41	3	0														3.00	1.00	6.133*	0.667489	5.07899e-15	4.80937	7.45729						3.00	1.00	5.667*	1.77447	0.00187018	2.14702	9.18631
41	3	9					41	3	0															2.00	6.233*	0.667489	2.3702e-15	4.90937	7.55729							2.00	5.667*	1.77447	0.00187018	2.14702	9.18631
41	3	4					41	3	5															4.00	-4.44089e-15	0.684829	1	-1.35835	1.35835							4.00	-3.44444	1.82056	0.0613316	-7.05552	0.166635
41	3	7					41	3	0														4.00	1.00	6.133*	0.667489	5.07899e-15	4.80937	7.45729						4.00	1.00	9.111*	1.77447	1.35969e-06	5.59147	12.6308
41	3	7					41	3	8															2.00	6.233*	0.667489	2.3702e-15	4.90937	7.55729							2.00	9.111*	1.77447	1.35969e-06	5.59147	12.6308
41	3	5					41	3	9															3.00	4.44089e-15	0.684829	1	-1.35835	1.35835							3.00	3.44444	1.82056	0.0613316	-0.166635	7.05552
41	3	7					41	3	15													62.00	1.00	2.00	0.8	0.649686	0.221018	-0.488648	2.08865					62.00	1.00	2.00	-1.77636e-15	1.72714	1	-3.42577	3.42577
41	3	6					41	3	2															3.00	-8.867*	0.667489	5.61547e-24	-10.1906	-7.54271							3.00	-10.333*	1.77447	6.74242e-08	-13.853	-6.81369
41	3	9					41	3	12															4.00	-5.756*	0.667489	8.95161e-14	-7.07952	-4.4316							4.00	-10.111*	1.77447	1.1799e-07	-13.6308	-6.59147
41	4	5					41	4	9														2.00	1.00	-0.8	0.649686	0.221018	-2.08865	0.488648						2.00	1.00	1.77636e-15	1.72714	1	-3.42577	3.42577
41	4	8					41	4	11															3.00	-9.667*	0.667489	1.72324e-26	-10.9906	-8.34271							3.00	-10.333*	1.77447	6.74242e-08	-13.853	-6.81369
41	4	7					41	4	9															4.00	-6.556*	0.667489	2.02588e-16	-7.87952	-5.2316							4.00	-10.111*	1.77447	1.1799e-07	-13.6308	-6.59147
41	4	8					41	4	14														3.00	1.00	8.867*	0.667489	5.61547e-24	7.54271	10.1906						3.00	1.00	10.333*	1.77447	6.74242e-08	6.81369	13.853
41	4	6					41	4	12															2.00	9.667*	0.667489	1.72324e-26	8.34271	10.9906							2.00	10.333*	1.77447	6.74242e-08	6.81369	13.853
41	4	4					41	4	9															4.00	3.111*	0.684829	1.52628e-05	1.75276	4.46947							4.00	0.222222	1.82056	0.90309	-3.38886	3.8333
41	4	5					41	4	4														4.00	1.00	5.756*	0.667489	8.95161e-14	4.4316	7.07952						4.00	1.00	10.111*	1.77447	1.1799e-07	6.59147	13.6308
41	4	6					41	4	9															2.00	6.556*	0.667489	2.02588e-16	5.2316	7.87952							2.00	10.111*	1.77447	1.1799e-07	6.59147	13.6308
41	4	8					41	4	5															3.00	-3.111*	0.684829	1.52628e-05	-4.46947	-1.75276							3.00	-0.222222	1.82056	0.90309	-3.8333	3.38886
62	1	0					62	1	0													Based on estimated marginal means												Based on estimated marginal means
62	1	0					62	1	0													*. The mean difference is significant at the 0.05 level.												*. The mean difference is significant at the 0.05 level.
62	1	4					62	1	0													b. Adjustment for multiple comparisons: Least Significant Difference (equivalent to no adjustments).												b. Adjustment for multiple comparisons: Least Significant Difference (equivalent to no adjustments).
62	1	1					62	1	0
62	1	0					62	1	0
62	1	0					62	1	0
62	1	2					62	1	0
62	1	0					62	1	0
62	1	0					62	1	0
62	1	1					62	1	0
62	2	0					62	2	0
62	2	0					62	2	0
62	2	0					62	2	0
62	2	0					62	2	0
62	2	0					62	2	0
62	2	0					62	2	0
62	2	0					62	2	0
62	2	0					62	2	0
62	2	0					62	2	0
62	2	0					62	2	0
62	3	9					62	3	7
62	3	10					62	3	3
62	3	10					62	3	3
62	3	10					62	3	1
62	3	7					62	3	11
62	3	10					62	3	17
62	3	11					62	3	17
62	3	9					62	3	23
62	3	11					62	3	11
62	4	7					62	4	0
62	4	9					62	4	14
62	4	5					62	4	19
62	4	4					62	4	10
62	4	8					62	4	11
62	4	8					62	4	13
62	4	5					62	4	7
62	4	8					62	4	14
62	4	5					62	4	3
