# Supplementary material for: Affective state determination in a mouse model of colitis-associated colorectal cancer
Source: PLoS One. 2020 Jan 27;15(1):e0228413. doi: 10.1371/journal.pone.0228413 (PMC6984705; doi:10.1371/journal.pone.0228413)
Supplement: S3 Dataset — (XLSX) [file pone.0228413.s003.xlsx]

## Sheet: Day -1
SALINE + WATER + BUP				SALINE + WATER + WATER					AOM + DSS+ WATER
56	111.86			8	4.67				6	0
58	134.79			16	116.5				21	301.95
59	102.95			26	115.69				35	0
63	0			32	119.61				43	191.6
65	0			49	26.49				66	219.38
72	89.71			61	97.81				71	66.44
73	176.11			64	135.63				74	16.33
83	0			75	9.74				80	115.4
96	48.41			97	7.14				84	171.51
100	13.89			108	172.85				MEAN	120.29
MEAN	67.772			MEAN	80.613				SEM	35.9781
SEM	20.2617			SEM	19.7167
AOM + DSS + BUP
69	0
76	70.63
77	143.5
85	0
87	0
89	12.43
99	0
109	43.96
110	215.65
MEAN	54.0189
SEM	25.7958

## Sheet: Day 5
SALINE + WATER + BUP				SALINE + WATER + WATER					AOM + DSS+ WATER
56	245.72			8	94.97				6	30.41
58	201.79			16	128.72				21	123.12
59	288.89			26	201.14				35	191.91
63	3.19			32	167.12				43	287.85
65	306.9			49	25.15				66	133.72
72	229.46			61	142.22				71	143.29
73	57.43			64	123.78				74	121.52
83	0			75	15.09				80	156.67
96	139.83			97	115.72				84	12.58
100	290.95			108	235.79				MEAN	133.452
MEAN	176.416			MEAN	124.97				SEM	27.2256
SEM	37.6654			SEM	21.9078
AOM + DSS + BUP
69	178.1
76	89.94
77	155.7
85	126.5
87	111.81
89	12.66
99	166.5
109	65.13
110	278.12
MEAN	131.607
SEM	25.3167

## Sheet: Day 19
SALINE + WATER + BUP				SALINE + WATER + WATER					AOM + DSS+ WATER
56	248.13			8	67.82				6	10.03
58	204.17			16	92.29				21	41.19
59	285.21			26	179.66				35	96.37
63	60.77			32	126.73				43	86.71
65	319.05			49	167.39				66	102.57
72	286.44			61	136.63				71	94.52
73	262.39			64	174.03				74	125.32
83	179.06			75	147.14				80	211.21
96	126.38			97	148.56				84	197.23
100	223.14			108	106.6				MEAN	107.239
MEAN	219.474			MEAN	134.685				SEM	21.6572
SEM	25.1922			SEM	11.6008
AOM + DSS + BUP
69	212.19
76	124.32
77	38.26
85	111.04
87	43.42
89	164.1
99	152.57
109	34.57
110	170.7
MEAN	116.797
SEM	21.707

## Sheet: Day 26
SALINE + WATER + BUP				SALINE + WATER + WATER					AOM + DSS+ WATER
56	204.27			8	140.89				6	0
58	258.16			16	189.31				21	79.72
59	337.24			26	251.74				35	76.29
63	219.27			32	126.19				43	138.79
65	202.94			49	90.38				66	124.09
72	167.63			61	108.15				71	161.13
73	383.47			64	87.09				74	83.31
83	157.63			75	163.24				80	131.96
96	323.47			97	207.22				84	302.54
100	229.35			108	160.15				MEAN	121.981
MEAN	248.343			MEAN	152.436				SEM	27.5805
SEM	24.0036			SEM	16.7673
AOM + DSS + BUP
69	202.49
76	63.29
77	9.88
85	0
87	129.24
89	167.37
99	177.45
109	57.46
110	106.96
MEAN	101.571
SEM	24.4953

## Sheet: Day 40
SALINE + WATER + BUP				SALINE + WATER + WATER					AOM + DSS+ WATER
56	156.46			8	129.48				6	16.28
58	153.07			16	185.29				21	175.5
59	290.61			26	176.85				35	106.74
63	254.78			32	130.33				43	89.47
65	183.08			49	55.92				66	46.5
72	136.76			61	162.53				71	153.31
73	253.77			64	102.05				74	146.5
83	118.01			75	74.43				80	149.66
96	255.7			97	244.68				84	135.83
100	329.75			108	148.6				MEAN	113.31
MEAN	213.199			MEAN	141.016				SEM	17.8293
SEM	22.9501			SEM	17.6231
AOM + DSS + BUP
69	175.99
76	20.64
77	13.02
85	144.18
87	103.35
89	52.81
99	117.51
109	64.58
110	69.96
MEAN	84.6711
SEM	18.3245

## Sheet: Day 47
SALINE + WATER + BUP				SALINE + WATER + WATER					AOM + DSS+ WATER
56	140.97			8	109.64				6	166.01
58	159.02			16	298.79				21	76.78
59	316.96			26	221.98				35	51.61
63	174.46			32	212.9				43	186.59
65	138.74			49	90.61				66	0
72	200.52			61	135.93				71	145.66
73	302.97			64	173.71				74	67.34
83	146.4			75	68.54				80	183.64
96	294.19			97	174.57				84	140.41
100	323.92			108	173.23				MEAN	113.116
MEAN	219.815			MEAN	165.99				SEM	22.0378
SEM	25.1719			SEM	21.7088
AOM + DSS + BUP
69	132.43
76	122.83
77	167.29
85	152.27
87	188.62
89	212.12
99	149.91
109	87.83
110	157.22
MEAN	152.28
SEM	12.1174

## Sheet: Day 61
SALINE + WATER + BUP				SALINE + WATER + WATER					AOM + DSS+ WATER
56	163.73			8	110.03				6	179.27
58	190.88			16	308.1				21	48.96
59	318.64			26	133.91				35	49.05
63	231.93			32	107.57				43	101.75
65	180.61			49	163.25				66	151.67
72	154.47			61	199.01				71	126.04
73	304.68			64	94.74				74	27.14
83	117.89			75	162.23				80	175.42
96	210.62			97	224.05				84	135.18
100	239.97			108	83.65				MEAN	110.498
MEAN	211.342			MEAN	158.654				SEM	19.0315
SEM	20.2941			SEM	22.0025
AOM + DSS + BUP
69	163.17
76	149.65
77	218.06
85	129.16
87	133.53
89	259.91
99	181.21
109	76.38
110	149.61
MEAN	162.298
SEM	17.7265

## Sheet: Group Average Arranged 
Saline + Water + Bup
	Baseline	5	19	26	40	47	61
MEAN	67.772	176.416	219.474	248.343	213.199	219.815	211.342
SEM	20.2617	37.6654	25.1922	24.0036	22.9501	25.1719	20.2941
AOM + DSS + Bup
	BASELINE	5	19	26	40	47	61
MEAN	54.0189	131.607	116.797	101.571	84.6711	152.28	162.298
SEM	25.7958	25.3167	21.707	24.4953	18.3245	12.1174	17.7265
Saline + Water + Water
	BASELINE	5	19	26	40	47	61
MEAN	80.613	124.97	134.685	152.436	141.016	165.99	158.654
SEM	19.7167	21.9078	11.6008	16.7673	17.6231	21.7088	22.0025
AOM + DSS+ Water
	BASELINE	DAY 5	DAY 19	DAY 26	DAY 40	DAY 47	DAY 61
MEAN	120.29	133.452	107.239	121.981	113.31	113.116	110.498
SEM	35.9781	27.2256	21.6572	27.5805	17.8293	22.0378	19.0315
										Fig 5. Burrowing activity (n=10/group).
										Data were analysed using a repeated measures ANOVA with least significance difference (LSD) and are expressed as mean amount burrowed ± SEM (black line on the x axis represents a dextran sulphate sodium; DSS week). ***p<0.001, **p<0.01, *p<0.05 compared to Saline + Water + Water, ^^^p<0.001, ^^p<0.01, ^p<0.05 compared to AOM + DSS + Water.

## Sheet: FOR SPSS
DAY	GROUP	AMOUNT BURROWED
-1	1	4.67														group nominal, day and burrowing scale
-1	1	116.5					group 1 - Saline + Water + Water
-1	1	115.69					group 2 - Saline + Water + Bup							Pairwise Comparisons										Pairwise Comparisons
-1	1	119.61					group 3 - AOM + DSS + Water							Dependent Variable:	BURROWING									Dependent Variable:	BURROWING
-1	1	26.49					group 4 - AOM + DSS + Bup							GROUP			Mean Difference (I-J)	Std. Error	Sig.b	95% Confidence Interval for Differenceb				DAY			Mean Difference (I-J)	Std. Error	Sig.b	95% Confidence Interval for Differenceb
-1	1	97.81																		Lower Bound	Upper Bound									Lower Bound	Upper Bound
-1	1	135.63												1.00	-1.00	5.00	-44.357	31.6524	0.162404	-106.712	17.9977			-1.00	1.00	2.00	12.841	31.6524	0.685337	-49.5137	75.1957
-1	1	9.74														19.00	-54.072	31.6524	0.0888836	-116.427	8.28272					3.00	-39.677	32.5198	0.223639	-103.74	24.3864
-1	1	7.14														26.00	-71.823*	31.6524	0.0241573	-134.178	-9.46828					4.00	26.5941	32.5198	0.414299	-37.4693	90.6575
-1	1	172.85														40.00	-60.403	31.6524	0.057553	-122.758	1.95172				2.00	1.00	-12.841	31.6524	0.685337	-75.1957	49.5137
-1	2	111.86														47.00	-85.377*	31.6524	0.00748978	-147.732	-23.0223					3.00	-52.518	32.5198	0.107645	-116.581	11.5454
-1	2	134.79														61.00	-78.041*	31.6524	0.0143865	-140.396	-15.6863					4.00	13.7531	32.5198	0.672739	-50.3103	77.8165
-1	2	102.95													5.00	-1.00	44.357	31.6524	0.162404	-17.9977	106.712				3.00	1.00	39.677	32.5198	0.223639	-24.3864	103.74			BURROWING significance summary
-1	2	0														19.00	-9.715	31.6524	0.759167	-72.0697	52.6397					2.00	52.518	32.5198	0.107645	-11.5454	116.581
-1	2	0														26.00	-27.466	31.6524	0.386412	-89.8207	34.8887					4.00	66.271*	33.3646	0.0481505	0.54347	131.999			Saline + Water + Water (1) v Saline + Water + BUP (2) - days 19,26,40
-1	2	89.71														40.00	-16.046	31.6524	0.612664	-78.4007	46.3087				4.00	1.00	-26.5941	32.5198	0.414299	-90.6575	37.4693
-1	2	176.11														47.00	-41.02	31.6524	0.196248	-103.375	21.3347					2.00	-13.7531	32.5198	0.672739	-77.8165	50.3103			AOM + DSS + Water (3) v AOM + DSS + BUP (4) - day -1
-1	2	0														61.00	-33.684	31.6524	0.288324	-96.0387	28.6707					3.00	-66.271*	33.3646	0.0481505	-131.999	-0.54347
-1	2	48.41													19.00	-1.00	54.072	31.6524	0.0888836	-8.28272	116.427			5.00	1.00	2.00	-51.446	31.6524	0.105413	-113.801	10.9087
-1	2	13.89														5.00	9.715	31.6524	0.759167	-52.6397	72.0697					3.00	-8.48222	32.5198	0.794447	-72.5456	55.5812
-1	3	0														26.00	-17.751	31.6524	0.575455	-80.1057	44.6037					4.00	-6.63667	32.5198	0.838465	-70.7	57.4267
-1	3	301.95														40.00	-6.331	31.6524	0.841639	-68.6857	56.0237				2.00	1.00	51.446	31.6524	0.105413	-10.9087	113.801
-1	3	0														47.00	-31.305	31.6524	0.323656	-93.6597	31.0497					3.00	42.9638	32.5198	0.187717	-21.0996	107.027
-1	3	191.6														61.00	-23.969	31.6524	0.449645	-86.3237	38.3857					4.00	44.8093	32.5198	0.169525	-19.254	108.873
-1	3	219.38													26.00	-1.00	71.823*	31.6524	0.0241573	9.46828	134.178				3.00	1.00	8.48222	32.5198	0.794447	-55.5812	72.5456
-1	3	66.44														5.00	27.466	31.6524	0.386412	-34.8887	89.8207					2.00	-42.9638	32.5198	0.187717	-107.027	21.0996
-1	3	16.33														19.00	17.751	31.6524	0.575455	-44.6037	80.1057					4.00	1.84556	33.3646	0.955934	-63.8821	67.5732
-1	3	115.4														40.00	11.42	31.6524	0.718574	-50.9347	73.7747				4.00	1.00	6.63667	32.5198	0.838465	-57.4267	70.7
-1	3	171.51														47.00	-13.554	31.6524	0.668883	-75.9087	48.8007					2.00	-44.8093	32.5198	0.169525	-108.873	19.254
-1	4	0														61.00	-6.218	31.6524	0.844429	-68.5727	56.1367					3.00	-1.84556	33.3646	0.955934	-67.5732	63.8821
-1	4	70.63													40.00	-1.00	60.403	31.6524	0.057553	-1.95172	122.758			19.00	1.00	2.00	-84.789*	31.6524	0.00790505	-147.144	-22.4343
-1	4	143.5														5.00	16.046	31.6524	0.612664	-46.3087	78.4007					3.00	27.4461	32.5198	0.399527	-36.6173	91.5095
-1	4	0														19.00	6.331	31.6524	0.841639	-56.0237	68.6857					4.00	17.8883	32.5198	0.582784	-46.175	81.9517
-1	4	0														26.00	-11.42	31.6524	0.718574	-73.7747	50.9347				2.00	1.00	84.789*	31.6524	0.00790505	22.4343	147.144
-1	4	12.43														47.00	-24.974	31.6524	0.430893	-87.3287	37.3807					3.00	112.235*	32.5198	0.000660013	48.1717	176.298
-1	4	0														61.00	-17.638	31.6524	0.577887	-79.9927	44.7167					4.00	102.677*	32.5198	0.00179763	38.614	166.741
-1	4	43.96													47.00	-1.00	85.377*	31.6524	0.00748978	23.0223	147.732				3.00	1.00	-27.4461	32.5198	0.399527	-91.5095	36.6173
-1	4	215.65														5.00	41.02	31.6524	0.196248	-21.3347	103.375					2.00	-112.235*	32.5198	0.000660013	-176.298	-48.1717
5	1	94.97														19.00	31.305	31.6524	0.323656	-31.0497	93.6597					4.00	-9.55778	33.3646	0.774771	-75.2854	56.1699
5	1	128.72														26.00	13.554	31.6524	0.668883	-48.8007	75.9087				4.00	1.00	-17.8883	32.5198	0.582784	-81.9517	46.175
5	1	201.14														40.00	24.974	31.6524	0.430893	-37.3807	87.3287					2.00	-102.677*	32.5198	0.00179763	-166.741	-38.614
5	1	167.12														61.00	7.336	31.6524	0.816918	-55.0187	69.6907					3.00	9.55778	33.3646	0.774771	-56.1699	75.2854
5	1	25.15													61.00	-1.00	78.041*	31.6524	0.0143865	15.6863	140.396			26.00	1.00	2.00	-95.907*	31.6524	0.00271546	-158.262	-33.5523
5	1	142.22														5.00	33.684	31.6524	0.288324	-28.6707	96.0387					3.00	30.4549	32.5198	0.349963	-33.6085	94.5183
5	1	123.78														19.00	23.969	31.6524	0.449645	-38.3857	86.3237					4.00	50.8649	32.5198	0.119118	-13.1985	114.928
5	1	15.09														26.00	6.218	31.6524	0.844429	-56.1367	68.5727				2.00	1.00	95.907*	31.6524	0.00271546	33.5523	158.262
5	1	115.72														40.00	17.638	31.6524	0.577887	-44.7167	79.9927					3.00	126.362*	32.5198	0.00013232	62.2985	190.425
5	1	235.79														47.00	-7.336	31.6524	0.816918	-69.6907	55.0187					4.00	146.772*	32.5198	1.00375e-05	82.7085	210.835
5	2	245.72												2.00	-1.00	5.00	-108.644*	31.6524	0.000705366	-170.999	-46.2893				3.00	1.00	-30.4549	32.5198	0.349963	-94.5183	33.6085
5	2	201.79														19.00	-151.702*	31.6524	2.89825e-06	-214.057	-89.3473					2.00	-126.362*	32.5198	0.00013232	-190.425	-62.2985
5	2	288.89														26.00	-180.571*	31.6524	3.44278e-08	-242.926	-118.216					4.00	20.41	33.3646	0.541303	-45.3176	86.1376
5	2	3.19														40.00	-145.427*	31.6524	7.03749e-06	-207.782	-83.0723				4.00	1.00	-50.8649	32.5198	0.119118	-114.928	13.1985
5	2	306.9														47.00	-152.043*	31.6524	2.75961e-06	-214.398	-89.6883					2.00	-146.772*	32.5198	1.00375e-05	-210.835	-82.7085
5	2	229.46														61.00	-143.570*	31.6524	9.1005e-06	-205.925	-81.2153					3.00	-20.41	33.3646	0.541303	-86.1376	45.3176
5	2	57.43													5.00	-1.00	108.644*	31.6524	0.000705366	46.2893	170.999			40.00	1.00	2.00	-72.183*	31.6524	0.0234637	-134.538	-9.82828
5	2	0														19.00	-43.058	31.6524	0.17501	-105.413	19.2967					3.00	27.706	32.5198	0.395085	-36.3574	91.7694
5	2	139.83														26.00	-71.927*	31.6524	0.0239551	-134.282	-9.57228					4.00	56.3449	32.5198	0.0844561	-7.71849	120.408
5	2	290.95														40.00	-36.783	31.6524	0.246363	-99.1377	25.5717				2.00	1.00	72.183*	31.6524	0.0234637	9.82828	134.538
5	3	30.41														47.00	-43.399	31.6524	0.171632	-105.754	18.9557					3.00	99.889*	32.5198	0.00237641	35.8256	163.952
5	3	123.12														61.00	-34.926	31.6524	0.270958	-97.2807	27.4287					4.00	128.528*	32.5198	0.00010208	64.4645	192.591
5	3	191.91													19.00	-1.00	151.702*	31.6524	2.89825e-06	89.3473	214.057				3.00	1.00	-27.706	32.5198	0.395085	-91.7694	36.3574
5	3	287.85														5.00	43.058	31.6524	0.17501	-19.2967	105.413					2.00	-99.889*	32.5198	0.00237641	-163.952	-35.8256
5	3	133.72														26.00	-28.869	31.6524	0.362659	-91.2237	33.4857					4.00	28.6389	33.3646	0.391556	-37.0888	94.3665
5	3	143.29														40.00	6.275	31.6524	0.843021	-56.0797	68.6297				4.00	1.00	-56.3449	32.5198	0.0844561	-120.408	7.71849
5	3	121.52														47.00	-0.341	31.6524	0.991413	-62.6957	62.0137					2.00	-128.528*	32.5198	0.00010208	-192.591	-64.4645
5	3	156.67														61.00	8.132	31.6524	0.797466	-54.2227	70.4867					3.00	-28.6389	33.3646	0.391556	-94.3665	37.0888
5	3	12.58													26.00	-1.00	180.571*	31.6524	3.44278e-08	118.216	242.926			47.00	1.00	2.00	-53.825	31.6524	0.090343	-116.18	8.52972
5	4	178.1														5.00	71.927*	31.6524	0.0239551	9.57228	134.282					3.00	52.8744	32.5198	0.105291	-11.1889	116.938
5	4	89.94														19.00	28.869	31.6524	0.362659	-33.4857	91.2237					4.00	13.71	32.5198	0.673705	-50.3534	77.7734
5	4	155.7														40.00	35.144	31.6524	0.267986	-27.2107	97.4987				2.00	1.00	53.825	31.6524	0.090343	-8.52972	116.18
5	4	126.5														47.00	28.528	31.6524	0.368346	-33.8267	90.8827					3.00	106.699*	32.5198	0.00118924	42.6361	170.763
5	4	111.81														61.00	37.001	31.6524	0.243582	-25.3537	99.3557					4.00	67.535*	32.5198	0.0388992	3.47162	131.598
5	4	12.66													40.00	-1.00	145.427*	31.6524	7.03749e-06	83.0723	207.782				3.00	1.00	-52.8744	32.5198	0.105291	-116.938	11.1889
5	4	166.5														5.00	36.783	31.6524	0.246363	-25.5717	99.1377					2.00	-106.699*	32.5198	0.00118924	-170.763	-42.6361
5	4	65.13														19.00	-6.275	31.6524	0.843021	-68.6297	56.0797					4.00	-39.1644	33.3646	0.241635	-104.892	26.5632
5	4	278.12														26.00	-35.144	31.6524	0.267986	-97.4987	27.2107				4.00	1.00	-13.71	32.5198	0.673705	-77.7734	50.3534
19	1	67.82														47.00	-6.616	31.6524	0.834611	-68.9707	55.7387					2.00	-67.535*	32.5198	0.0388992	-131.598	-3.47162
19	1	92.29														61.00	1.857	31.6524	0.953265	-60.4977	64.2117					3.00	39.1644	33.3646	0.241635	-26.5632	104.892
19	1	179.66													47.00	-1.00	152.043*	31.6524	2.75961e-06	89.6883	214.398			61.00	1.00	2.00	-52.688	31.6524	0.0973126	-115.043	9.66672
19	1	126.73														5.00	43.399	31.6524	0.171632	-18.9557	105.754					3.00	48.1562	32.5198	0.139975	-15.9072	112.22
19	1	167.39														19.00	0.341	31.6524	0.991413	-62.0137	62.6957					4.00	-3.64378	32.5198	0.91088	-67.7072	60.4196
19	1	136.63														26.00	-28.528	31.6524	0.368346	-90.8827	33.8267				2.00	1.00	52.688	31.6524	0.0973126	-9.66672	115.043
19	1	174.03														40.00	6.616	31.6524	0.834611	-55.7387	68.9707					3.00	100.844*	32.5198	0.00216116	36.7808	164.908
19	1	147.14														61.00	8.473	31.6524	0.789171	-53.8817	70.8277					4.00	49.0442	32.5198	0.132846	-15.0192	113.108
19	1	148.56													61.00	-1.00	143.570*	31.6524	9.1005e-06	81.2153	205.925				3.00	1.00	-48.1562	32.5198	0.139975	-112.22	15.9072
19	1	106.6														5.00	34.926	31.6524	0.270958	-27.4287	97.2807					2.00	-100.844*	32.5198	0.00216116	-164.908	-36.7808
19	2	248.13														19.00	-8.132	31.6524	0.797466	-70.4867	54.2227					4.00	-51.8	33.3646	0.121861	-117.528	13.9276
19	2	204.17														26.00	-37.001	31.6524	0.243582	-99.3557	25.3537				4.00	1.00	3.64378	32.5198	0.91088	-60.4196	67.7072
19	2	285.21														40.00	-1.857	31.6524	0.953265	-64.2117	60.4977					2.00	-49.0442	32.5198	0.132846	-113.108	15.0192
19	2	60.77														47.00	-8.473	31.6524	0.789171	-70.8277	53.8817					3.00	51.8	33.3646	0.121861	-13.9276	117.528
19	2	319.05												3.00	-1.00	5.00	-13.1622	33.3646	0.693568	-78.8899	52.5654			Based on estimated marginal means
19	2	286.44														19.00	13.0511	33.3646	0.696024	-52.6765	78.7788			*. The mean difference is significant at the 0.05 level.
19	2	262.39														26.00	-1.69111	33.3646	0.959618	-67.4188	64.0365			b. Adjustment for multiple comparisons: Least Significant Difference (equivalent to no adjustments).
19	2	179.06														40.00	6.98	33.3646	0.834468	-58.7476	72.7076
19	2	126.38														47.00	7.17444	33.3646	0.829927	-58.5532	72.9021
19	2	223.14														61.00	9.79222	33.3646	0.769402	-55.9354	75.5199
19	3	10.03													5.00	-1.00	13.1622	33.3646	0.693568	-52.5654	78.8899
19	3	41.19														19.00	26.2133	33.3646	0.432846	-39.5143	91.941
19	3	96.37														26.00	11.4711	33.3646	0.731292	-54.2565	77.1988
19	3	86.71														40.00	20.1422	33.3646	0.546618	-45.5854	85.8699
19	3	102.57														47.00	20.3367	33.3646	0.542756	-45.391	86.0643
19	3	94.52														61.00	22.9544	33.3646	0.49213	-42.7732	88.6821
19	3	125.32													19.00	-1.00	-13.0511	33.3646	0.696024	-78.7788	52.6765
19	3	211.21														5.00	-26.2133	33.3646	0.432846	-91.941	39.5143
19	3	197.23														26.00	-14.7422	33.3646	0.658997	-80.4699	50.9854
19	4	212.19														40.00	-6.07111	33.3646	0.855767	-71.7988	59.6565
19	4	124.32														47.00	-5.87667	33.3646	0.860338	-71.6043	59.851
19	4	38.26														61.00	-3.25889	33.3646	0.922273	-68.9865	62.4688
19	4	111.04													26.00	-1.00	1.69111	33.3646	0.959618	-64.0365	67.4188
19	4	43.42														5.00	-11.4711	33.3646	0.731292	-77.1988	54.2565
19	4	164.1														19.00	14.7422	33.3646	0.658997	-50.9854	80.4699
19	4	152.57														40.00	8.67111	33.3646	0.795174	-57.0565	74.3988
19	4	34.57														47.00	8.86556	33.3646	0.790687	-56.8621	74.5932
19	4	170.7														61.00	11.4833	33.3646	0.731017	-54.2443	77.211
26	1	140.89													40.00	-1.00	-6.98	33.3646	0.834468	-72.7076	58.7476
26	1	189.31														5.00	-20.1422	33.3646	0.546618	-85.8699	45.5854
26	1	251.74														19.00	6.07111	33.3646	0.855767	-59.6565	71.7988
26	1	126.19														26.00	-8.67111	33.3646	0.795174	-74.3988	57.0565
26	1	90.38														47.00	0.194444	33.3646	0.995355	-65.5332	65.9221
26	1	108.15														61.00	2.81222	33.3646	0.932899	-62.9154	68.5399
26	1	87.09													47.00	-1.00	-7.17444	33.3646	0.829927	-72.9021	58.5532
26	1	163.24														5.00	-20.3367	33.3646	0.542756	-86.0643	45.391
26	1	207.22														19.00	5.87667	33.3646	0.860338	-59.851	71.6043
26	1	160.15														26.00	-8.86556	33.3646	0.790687	-74.5932	56.8621
26	2	204.27														40.00	-0.194444	33.3646	0.995355	-65.9221	65.5332
26	2	258.16														61.00	2.61778	33.3646	0.937528	-63.1099	68.3454
26	2	337.24													61.00	-1.00	-9.79222	33.3646	0.769402	-75.5199	55.9354
26	2	219.27														5.00	-22.9544	33.3646	0.49213	-88.6821	42.7732
26	2	202.94														19.00	3.25889	33.3646	0.922273	-62.4688	68.9865
26	2	167.63														26.00	-11.4833	33.3646	0.731017	-77.211	54.2443
26	2	383.47														40.00	-2.81222	33.3646	0.932899	-68.5399	62.9154
26	2	157.63														47.00	-2.61778	33.3646	0.937528	-68.3454	63.1099
26	2	323.47												4.00	-1.00	5.00	-77.588*	33.3646	0.0208893	-143.315	-11.8601
26	2	229.35														19.00	-62.7778	33.3646	0.0611151	-128.505	2.94986
26	3	0														26.00	-47.5522	33.3646	0.155401	-113.28	18.1754
26	3	79.72														40.00	-30.6522	33.3646	0.35918	-96.3799	35.0754
26	3	76.29														47.00	-98.261*	33.3646	0.0035489	-163.989	-32.5335
26	3	138.79														61.00	-108.279*	33.3646	0.00134175	-174.007	-42.5512
26	3	124.09													5.00	-1.00	77.588*	33.3646	0.0208893	11.8601	143.315
26	3	161.13														19.00	14.81	33.3646	0.65753	-50.9176	80.5376
26	3	83.31														26.00	30.0356	33.3646	0.368912	-35.6921	95.7632
26	3	131.96														40.00	46.9356	33.3646	0.160807	-18.7921	112.663
26	3	302.54														47.00	-20.6733	33.3646	0.536101	-86.401	45.0543
26	4	202.49														61.00	-30.6911	33.3646	0.358572	-96.4188	35.0365
26	4	63.29													19.00	-1.00	62.7778	33.3646	0.0611151	-2.94986	128.505
26	4	9.88														5.00	-14.81	33.3646	0.65753	-80.5376	50.9176
26	4	0														26.00	15.2256	33.3646	0.648563	-50.5021	80.9532
26	4	129.24														40.00	32.1256	33.3646	0.336593	-33.6021	97.8532
26	4	167.37														47.00	-35.4833	33.3646	0.288632	-101.211	30.2443
26	4	177.45														61.00	-45.5011	33.3646	0.173933	-111.229	20.2265
26	4	57.46													26.00	-1.00	47.5522	33.3646	0.155401	-18.1754	113.28
26	4	106.96														5.00	-30.0356	33.3646	0.368912	-95.7632	35.6921
40	1	129.48														19.00	-15.2256	33.3646	0.648563	-80.9532	50.5021
40	1	185.29														40.00	16.9	33.3646	0.612957	-48.8276	82.6276
40	1	176.85														47.00	-50.7089	33.3646	0.129878	-116.437	15.0188
40	1	130.33														61.00	-60.7267	33.3646	0.0700009	-126.454	5.00097
40	1	55.92													40.00	-1.00	30.6522	33.3646	0.35918	-35.0754	96.3799
40	1	162.53														5.00	-46.9356	33.3646	0.160807	-112.663	18.7921
40	1	102.05														19.00	-32.1256	33.3646	0.336593	-97.8532	33.6021
40	1	74.43														26.00	-16.9	33.3646	0.612957	-82.6276	48.8276
40	1	244.68														47.00	-67.609*	33.3646	0.0438427	-133.337	-1.88125
40	1	148.6														61.00	-77.627*	33.3646	0.020826	-143.354	-11.899
40	2	156.46													47.00	-1.00	98.261*	33.3646	0.0035489	32.5335	163.989
40	2	153.07														5.00	20.6733	33.3646	0.536101	-45.0543	86.401
40	2	290.61														19.00	35.4833	33.3646	0.288632	-30.2443	101.211
40	2	254.78														26.00	50.7089	33.3646	0.129878	-15.0188	116.437
40	2	183.08														40.00	67.609*	33.3646	0.0438427	1.88125	133.337
40	2	136.76														61.00	-10.0178	33.3646	0.764247	-75.7454	55.7099
40	2	253.77													61.00	-1.00	108.279*	33.3646	0.00134175	42.5512	174.007
40	2	118.01														5.00	30.6911	33.3646	0.358572	-35.0365	96.4188
40	2	255.7														19.00	45.5011	33.3646	0.173933	-20.2265	111.229
40	2	329.75														26.00	60.7267	33.3646	0.0700009	-5.00097	126.454
40	3	16.28														40.00	77.627*	33.3646	0.020826	11.899	143.354
40	3	175.5														47.00	10.0178	33.3646	0.764247	-55.7099	75.7454
40	3	106.74												Based on estimated marginal means
40	3	89.47												*. The mean difference is significant at the 0.05 level.
40	3	46.5												b. Adjustment for multiple comparisons: Least Significant Difference (equivalent to no adjustments).
40	3	153.31
40	3	146.5
40	3	149.66
40	3	135.83
40	4	175.99
40	4	20.64
40	4	13.02
40	4	144.18
40	4	103.35
40	4	52.81
40	4	117.51
40	4	64.58
40	4	69.96
47	1	109.64
47	1	298.79
47	1	221.98
47	1	212.9
47	1	90.61
47	1	135.93
47	1	173.71
47	1	68.54
47	1	174.57
47	1	173.23
47	2	140.97
47	2	159.02
47	2	316.96
47	2	174.46
47	2	138.74
47	2	200.52
47	2	302.97
47	2	146.4
47	2	294.19
47	2	323.92
47	3	166.01
47	3	76.78
47	3	51.61
47	3	186.59
47	3	0
47	3	145.66
47	3	67.34
47	3	183.64
47	3	140.41
47	4	132.43
47	4	122.83
47	4	167.29
47	4	152.27
47	4	188.62
47	4	212.12
47	4	149.91
47	4	87.83
47	4	157.22
61	1	110.03
61	1	308.1
61	1	133.91
61	1	107.57
61	1	163.25
61	1	199.01
61	1	94.74
61	1	162.23
61	1	224.05
61	1	83.65
61	2	163.73
61	2	190.88
61	2	318.64
61	2	231.93
61	2	180.61
61	2	154.47
61	2	304.68
61	2	117.89
61	2	210.62
61	2	239.97
61	3	179.27
61	3	48.96
61	3	49.05
61	3	101.75
61	3	151.67
61	3	126.04
61	3	27.14
61	3	175.42
61	3	135.18
61	4	163.17
61	4	149.65
61	4	218.06
61	4	129.16
61	4	133.53
61	4	259.91
61	4	181.21
61	4	76.38
61	4	149.61
