# Supplementary material for: Affective state determination in a mouse model of colitis-associated colorectal cancer
Source: PLoS One. 2020 Jan 27;15(1):e0228413. doi: 10.1371/journal.pone.0228413 (PMC6984705; doi:10.1371/journal.pone.0228413)
Supplement: S5 Dataset — (XLSX) [file pone.0228413.s005.xlsx]

## Sheet: groups arranged photo grimace
SALINE + WATER + BUP			SALINE + WATER + WATER			AOM + DSS + BUP			AOM + DSS + WATER
BASELINE			BASELINE			BASELINE			BASELINE
Mouse ID	LC SCORE		Mouse	LC SCORE		Mouse	LC SCORE		Mouse	LC SCORE
56	0		8	0		69	0		6	0
58	0		16	0		76	0		21	0
59	0		26	0		77	0		35	0
63	0.333333		32	0		85	0		43	0
65	0		49	0		87	0		66	0
72	0.666667		61	0		89	0		71	0
73	0		64	0		99	0		74	0
83	0		75	0		109	0		80	0
96	0.333333		97	0		110	0		84	0
100	0		108	0
						DAY 5			DAY 5
DAY 5			DAY 5			Mouse	LC SCORE		Mouse	LC SCORE
Mouse ID	LC SCORE		Mouse	LC SCORE		69	0		6	0.333333
56	0.333333		8	0		76	0.666667		21	0.333333
58	0		16	0.333333		77	0		35	0
59	0.333333		26	0		85	0		43	0
63	0		32	0		87	0		66	0
65	0.666667		49	0.333333		89	0		71	1
72	0		61	0		99	0		74	0
73	0		64	0		109	0.666667		80	0.666667
83	0		75	0.333333		110	0.333333		84	0.333333
96	1		97	0.333333
100	0		108	0.333333
						DAY 19			DAY 19
						Mouse	LC SCORE		Mouse	LC SCORE
DAY 19			DAY 19			69	0.666667		6	0
Mouse ID	LC SCORE		Mouse	LC SCORE		76	0.333333		21	0.333333
56	0		8	0.333333		77	0		35	0.666667
58	0		16	0		85	1.66667		43	0
59	0		26	0		87	0		66	0
63	0.333333		32	0		89	0		71	0.333333
65	0		49	0		99	0		74	0
72	1.33333		61	0		109	1.33333		80	0.333333
73	0		64	0		110	0		84	0
83	0		75	0
96	0		97	0
100	0		108	0.333333
						DAY 26			DAY 26
						Mouse	LC SCORE		Mouse	LC SCORE
						69	0.333333		6	0
DAY 26			DAY 26			76	0.333333		21	0
Mouse ID	LC SCORE		Mouse	LC SCORE		77	0		35	0.333333
56	0		8	0		85	0		43	0
58	0		16	0.666667		87	0.333333		66	0.666667
59	0		26	0		89	1.66667		71	0.666667
63	0		32	0.666667		99	0.333333		74	0.333333
65	0		49	0		109	0		80	0
72	0		61	0.666667		110	0		84	0
73	0		64	0
83	0		75	0
96	0		97	0.333333					DAY 40
100	0		108	0.333333		DAY 40			Mouse	LC SCORE
						Mouse	LC SCORE		6	0
						69	0		21	0
						76	0.333333		35	0.666667
DAY 40			DAY 40			77	0		43	0.333333
Mouse ID	LC SCORE		Mouse	LC SCORE		85	0		66	0
56	0.333333		8	0		87	0		71	0
58	0		16	0.333333		89	0		74	0
59	0		26	0		99	0		80	0
63	0		32	0.666667		109	0		84	0
65	0		49	0		110	0
72	0.333333		61	0
73	0.333333		64	0
83	0		75	0.666667					DAY 47
96	0		97	0		DAY 47			Mouse	1
100	0		108	0		Mouse	LC SCORE		6	0
						69	0		21	0
						76	0.333333		35	1.66667
						77	0		43	0
DAY 47			DAY 47			85	0.333333		66	0
Mouse ID	LC SCORE		Mouse	LC SCORE		87	0		71	0
56	0		8	0		89	0		74	0
58	0		16	0.666667		99	1		80	0
59	0		26	0.333333		109	1		84	0.666667
63	0.333333		32	0		110	0.333333
65	0.333333		49	0
72	0		61	0					DAY 61
73	0		64	0					Mouse	LC SCORE
83	0		75	0		DAY 61			6	0
96	0.666667		97	0		Mouse	LC SCORE		21	0
100	0		108	0		69	0.333333		35	0
						76	0		43	0.333333
						77	0		66	0.333333
			DAY 61			85	1		71	1
DAY 61			Mouse	LC SCORE		87	0		74	0.333333
Mouse ID	LC SCORE		8	0		89	0		80	0
56	0		16	1		99	0		84	0.333333
58	0.333333		26	0.666667		109	0
59	0		32	0		110	0
63	0		49	0
65	0.333		61	0.666667
72	0		64	0
73	0.333		75	0
83	0		97	0
96	0.333333		108	0.333333
100	0

## Sheet: photo each timepoint
	SALINE + WATER + BUP	SALINE + WATER + WATER	AOM + DSS + BUP	AOM + DSS + WATER
baseline	0	0	0	0		NO SIGNIFICANCE FOR ANY
	0	0	0	0
	0	0	0	0
	0.333333	0	0	0
	0	0	0	0
	0.666667	0	0	0
	0	0	0	0
	0	0	0	0
	0.333333	0	0	0
	0	0
dy 5	0.333333	0	0	0.333333
	0	0.333333	0.666667	0.333333
	0.333333	0	0	0
	0	0	0	0
	0.666667	0.333333	0	0
	0	0	0	1
	0	0	0	0
	0	0.333333	0.666667	0.666667
	1	0.333333	0.333333	0.333333
	0	0.333333
19	0	0.333333	0.666667	0
	0	0	0.333333	0.333333
	0	0	0	0.666667
	0.333333	0	1.66667	0
	0	0	0	0
	1.33333	0	0	0.333333
	0	0	0	0
	0	0	1.33333	0.333333
	0	0	0	0
	0	0.333333
26	0	0	0.333333	0
	0	0.666667	0.333333	0
	0	0	0	0.333333
	0	0.666667	0	0
	0	0	0.333333	0.666667
	0	0.666667	1.66667	0.666667
	0	0	0.333333	0.333333
	0	0	0	0
	0	0.333333	0	0
	0	0.333333
40	0	0	0	0
	0	0.666667	0.333333	0
	0	0.333333	0	1.66667
	0.333333	0	0.333333	0
	0.333333	0	0	0
	0	0	0	0
	0	0	1	0
	0	0	1	0
	0.666667	0	0.333333	0.666667
	0	0
47	0	0	0	0
	0	0.666667	0.333333	0
	0	0.333333	0	1.66667
	0.333333	0	0.333333	0
	0.333333	0	0	0
	0	0	0	0
	0	0	1	0
	0	0	1	0
	0.666667	0	0.333333	0.666667
	0	0
61	0	0	0.333333	0
	0.333333	1	0	0
	0	0.666667	0	0
	0	0	1	0.333333
	0.333	0	0	0.333333
	0	0.666667	0	1
	0.333	0	0	0.333333
	0	0	0	0
	0.333333	0	0	0.333333
	0	0.333333

## Sheet: across timepoints
				NO SIGNIFICANCE FOR ANY
SALINE + WATER + BUP											AOM + DSS + BUP
mouse id	baseline	day5	day19	day26	day40	day47	day61				mouse id	baseline	day5	day19	day26	day40	day47	day61
56	0	0.333333	0	0	0.333333	0	0				69	0	0	0.666667	0.333333	0	0	0.333333
58	0	0	0	0	0	0	0.333333				76	0	0.666667	0.333333	0.333333	0.333333	0.333333	0
59	0	0.333333	0	0	0	0	0				77	0	0	0	0	0	0	0
63	0.333333	0	0.333333	0	0	0.333333	0				85	0	0	1.66667	0	0	0.333333	1
65	0	0.666667	0	0	0	0.333333	0.333				87	0	0	0	0.333333	0	0	0
72	0.666667	0	1.33333	0	0.333333	0	0				89	0	0	0	1.66667	0	0	0
73	0	0	0	0	0.333333	0	0.333				99	0	0	0	0.333333	0	1	0
83	0	0	0	0	0	0	0				109	0	0.666667	1.33333	0	0	1	0
96	0.333333	1	0	0	0	0.666667	0.333333				110	0	.	0	0	0	0.333333	0
100	0	0	0	0	0	0	0				GROUP MEAN
GROUP MEAN											SEM					0.0976343
SEM				0.427716
SALINE + WATER + WATER										AOM + DSS + WATER
mouse id	baseline	day5	day19	day26	day40	day47	day61			mouse id	baseline	day5	day19	day26	day40	day47	day61
8	0	0	0.333333	0	0	0	0			6	0	0.333333	0	0	0	0	0
16	0	0.333333	0	0.666667	0.333333	0.666667	1			21	0	0.333333	0.333333	0	0	0	0
26	0	0	0	0	0	0.333333	0.666667			35	0	0	0.666667	0.333333	0.666667	1.66667	0
32	0	0	0	0.666667	0.666667	0	0			43	0	0	0	0	0.333333	0	0.333333
49	0	0.333333	0	0	0	0	0			66	0	0	0	0.666667	0	0	0.333333
61	0	0	0	0.666667	0	0	0.666667			71	0	1	0.333333	0.666667	0	0	1
64	0	0	0	0	0	0	0			74	0	0	0	0.333333	0	0	0.333333
75	0	0.333333	0	0	0.666667	0	0			80	0	0.666667	0.333333	0	0	0	0
97	0	0.333333	0	0.333333	0	0	0			84	0	0.333333	0	0	0	0.666667	0.333333
108	0	0.333333	0.333333	0.333333	0	0	0.333333			MEAN
MEAN										SEM					0.198868
				0.139311

## Sheet: Output
Kruskal-Wallis Test
	Median	n	Avg. Rank
	0	10	23.7	SALINE + WATER + BUP
	0	10	18	SALINE + WATER + WATER
	0	9	18	AOM + DSS + BUP
	0	9	18	AOM + DSS + WATER
	0	38		Total
			8.86667	H (corrected for ties)
			3	d.f.
			0.0311172	p-value
		multiple comparison values for avg. ranks
		13.4525	(.05)	16.0312	(.01)
Kruskal-Wallis Test
	Median	n	Avg. Rank
	0	10	19.2	Group 1
	0.166667	10	19	Group 2
	0	9	18	Group 3
	0.333333	9	21.8889	Group 4
	0	38		Total
			0.753369	H (corrected for ties)
			3	d.f.
			0.860585	p-value
		multiple comparison values for avg. ranks
		13.4525	(.05)	16.0312	(.01)
Kruskal-Wallis Test
	Median	n	Avg. Rank
	0	10	17.45	Group 1
	0	10	16.8	Group 2
	0	9	22.9444	Group 3
	0	9	21.3333	Group 4
	0	38		Total
			3.02867	H (corrected for ties)
			3	d.f.
			0.387226	p-value
		multiple comparison values for avg. ranks
		13.4525	(.05)	16.0312	(.01)
Kruskal-Wallis Test
	Median	n	Avg. Rank
	0	10	12.5	Group 1
	0.166667	10	22.45	Group 2
	0.333333	9	22.4444	Group 3
	0	9	21.0556	Group 4
	0	38		Total
			7.43659	H (corrected for ties)
			3	d.f.
			0.0592102	p-value
		multiple comparison values for avg. ranks
		13.4525	(.05)	16.0312	(.01)
Kruskal-Wallis Test
	Median	n	Avg. Rank
	0	9	18	Group 1
	0	9	16.3333	Group 2
	0.333333	9	22.3889	Group 3
	0	9	17.2778	Group 4
	0	36		Total
			2.50164	H (corrected for ties)
			3	d.f.
			0.474995	p-value
		multiple comparison values for avg. ranks
		13.103	(.05)	15.6148	(.01)
Kruskal-Wallis Test
	Median	n	Avg. Rank
	0	10	18.75	Group 1
	0	10	17.15	Group 2
	0.333333	9	23.9444	Group 3
	0	9	18.5	Group 4
	0	38		Total
			2.968	H (corrected for ties)
			3	d.f.
			0.396585	p-value
		multiple comparison values for avg. ranks
		13.4525	(.05)	16.0312	(.01)
Kruskal-Wallis Test
	Median	n	Avg. Rank
	0	10	18	Group 1
	0	10	20.75	Group 2
	0	9	16.7222	Group 3
	0.333333	9	22.5556	Group 4
	0	38		Total
			2.01825	H (corrected for ties)
			3	d.f.
			0.568628	p-value
		multiple comparison values for avg. ranks
		13.4525	(.05)	16.0312	(.01)
Friedman Test
	Sum of Ranks	Avg. Rank
	40	4	baseline
	47	4.7	day5
	38.5	3.85	day19
	30.5	3.05	day26
	40.5	4.05	day40
	41.5	4.15	day47
	42	4.2	day61
	280	4	Total
		10	n
		5.95973	chi-square (corrected for ties)
		6	d.f.
		0.427716	p-value
		multiple comparison values for avg. ranks
		2.93506	(.05)	3.37534	(.01)
Friedman Test
	Sum of Ranks	Avg. Rank
	29.5	2.95	baseline
	45	4.5	day5
	36.5	3.65	day19
	47.5	4.75	day26
	39	3.9	day40
	36.5	3.65	day47
	46	4.6	day61
	280	4	Total
		10	n
		9.66879	chi-square (corrected for ties)
		6	d.f.
		0.139311	p-value
		multiple comparison values for avg. ranks
		2.93506	(.05)	3.37534	(.01)
Kruskal-Wallis Test
	Median	n	Avg. Rank
	0	9	21	baseline
	0.333333	9	38.5556	day5
	0	9	34.0556	day19
	0	9	35.1111	day26
	0	9	28.0556	day40
	0	9	29.7222	day47
	0.333333	9	37.5	day61
	0	63		Total
			8.57595	H (corrected for ties)
			6	d.f.
			0.198868	p-value
		multiple comparison values for avg. ranks
		26.252	(.05)	30.1899	(.01)
Kruskal-Wallis Test
	Median	n	Avg. Rank
	0	8	19.5	baseline
	0	8	26.875	day5
	0.166667	8	34.9375	day19
	0.333333	8	35.75	day26
	0	8	22.4375	day40
	0.166667	8	33.5	day47
	0	8	26.5	day61
	0	56		Total
			10.7138	H (corrected for ties)
			6	d.f.
			0.0976343	p-value
		multiple comparison values for avg. ranks
		24.7747	(.05)	28.4911	(.01)
